# Supplementary material for: Metabarcoding analysis of the soil fungal community to aid the conservation of underexplored church forests in Ethiopia
Source: Sci Rep. 2022 Mar 21;12:4817. doi: 10.1038/s41598-022-08828-3 (PMC8938458; doi:10.1038/s41598-022-08828-3)
Supplement: Supplementary file 2 — Supplementary Information 2. [file 41598_2022_8828_MOESM2_ESM.xls]

## Sheet: Sequence data
Table S1: Taxonomy classification of the OTUs
OTUs	Phylum	Class	Order	Family	Genus	Species
OTU_1	Ascomycota	Sordariomycetes	Sordariales	Chaetomiaceae	Humicola	Humicola nigrescens
OTU_10	Ascomycota	Sordariomycetes	Hypocreales	Cordycipitaceae	Beauveria	Beauveria asiatica
OTU_100	Ascomycota	Geoglossomycetes	Geoglossales	Geoglossaceae	Hemileucoglossum	Hemileucoglossum alveolatum
OTU_1000	Basidiomycota	Agaricomycetes	Agaricales	Pluteaceae	Pluteus	Pluteus insidiosus
OTU_1001	Ascomycota	Eurotiomycetes	Onygenales	Onygenaceae	Auxarthron	Auxarthron concentricum
OTU_1003	Ascomycota	Eurotiomycetes	Chaetothyriales	Herpotrichiellaceae
OTU_1004	Ascomycota	Sordariomycetes	Chaetosphaeriales	Chaetosphaeriaceae	Chaetosphaeria
OTU_1005	Ascomycota	Archaeorhizomycetes
OTU_1006	Rozellomycota
OTU_1007	Ascomycota	Sordariomycetes	Chaetosphaeriales	Chaetosphaeriaceae	Chaetosphaeria
OTU_1008	Basidiomycota	Agaricomycetes	Agaricales	Lyophyllaceae	Calocybe	Calocybe indica
OTU_1009	Ascomycota	Sordariomycetes	Ophiostomatales	Ophiostomataceae	Sporothrix	Sporothrix pallida
OTU_101	Ascomycota	Sordariomycetes	Sordariales	Lasiosphaeriaceae
OTU_1010	Ascomycota	Eurotiomycetes	Chaetothyriales	Herpotrichiellaceae
OTU_1011	Ascomycota	Geoglossomycetes	Geoglossales
OTU_1012
OTU_1013
OTU_1014	Ascomycota	Dothideomycetes	Tubeufiales	Tubeufiaceae	Tubeufia
OTU_1015	Ascomycota	Eurotiomycetes	Sclerococcales	Sclerococcales_fam_Incertae_sedis	Pseudosclerococcum	Pseudosclerococcum golindoi
OTU_1016	Ascomycota	Dothideomycetes	Pleosporales
OTU_1017	Mortierellomycota	Mortierellomycetes	Mortierellales
OTU_1018	Basidiomycota	Agaricomycetes	Agaricales	Tricholomataceae	Hemimycena
OTU_1019	Basidiomycota	Agaricomycetes	Agaricales	Bolbitiaceae	Conocybe	Conocybe pilosella
OTU_102	Basidiomycota	Agaricomycetes	Agaricales	Tricholomataceae	Mycena	Mycena alba
OTU_1020	Ascomycota	Sordariomycetes	Chaetosphaeriales	Chaetosphaeriaceae	Chaetosphaeria
OTU_1021	Ascomycota	Sordariomycetes
OTU_1022	Ascomycota	Archaeorhizomycetes	Archaeorhizomycetales	Archaeorhizomycetaceae	Archaeorhizomyces
OTU_1023	Ascomycota	Pezizomycetes	Pezizales	Pyronemataceae	Pulvinula
OTU_1024	Basidiomycota	Agaricomycetes
OTU_1026	Ascomycota	Eurotiomycetes	Chaetothyriales	Herpotrichiellaceae
OTU_1027	Ascomycota	Pezizomycetes	Pezizales	Pyronemataceae	Boubovia
OTU_1028	Basidiomycota	Agaricomycetes	Agaricales	Agaricaceae	Cystolepiota	Cystolepiota hetieri
OTU_1029	Basidiomycota	Agaricomycetes	Thelephorales	Thelephoraceae	Tomentella
OTU_103	Ascomycota	Sordariomycetes	Hypocreales	Nectriaceae	Xenoacremonium	Xenoacremonium falcatum
OTU_1030	Basidiomycota	Agaricomycetes	Thelephorales	Thelephoraceae	Tomentella
OTU_1031	Basidiomycota	Agaricomycetes	Auriculariales	Auriculariales_fam_Incertae_sedis	Oliveonia	Oliveonia pauxilla
OTU_1032	Chytridiomycota	Rhizophydiomycetes	Rhizophydiales	Protrudomycetaceae	Protrudomyces	Protrudomyces lateralis
OTU_1033	Ascomycota	Eurotiomycetes
OTU_1034	Basidiomycota	Microbotryomycetes	Sporidiobolales	Sporidiobolaceae	Rhodotorula
OTU_1035
OTU_1036	Mucoromycota	Mucoromycetes	Mucorales	Cunninghamellaceae	Absidia
OTU_1037	Ascomycota	Dothideomycetes	Pleosporales	Sporormiaceae	Westerdykella	Westerdykella cylindrica
OTU_1038	Ascomycota	Sordariomycetes	Glomerellales	Plectosphaerellaceae	Lectera	Lectera capsici
OTU_1039	Basidiomycota	Agaricomycetes	Thelephorales	Thelephoraceae	Tomentella
OTU_104	Basidiomycota	Agaricomycetes	Thelephorales	Thelephoraceae	Tomentella
OTU_1040	Ascomycota	Sordariomycetes	Hypocreales	Nectriaceae	Xenoacremonium	Xenoacremonium falcatum
OTU_1041	Ascomycota	Sordariomycetes	Chaetosphaeriales	Chaetosphaeriaceae	Chaetosphaeria
OTU_1042	Ascomycota	Sordariomycetes	Hypocreales
OTU_1043	Ascomycota	Eurotiomycetes	Chaetothyriales	Herpotrichiellaceae
OTU_1044	Glomeromycota	Glomeromycetes	Glomerales	Glomeraceae
OTU_1045	Ascomycota	Lecanoromycetes	Peltigerales	Pannariaceae	Pectenia
OTU_1046	Ascomycota	Pezizomycetes	Pezizales	Pyronemataceae	Pulvinula
OTU_1047	Ascomycota	Dothideomycetes	Pleosporales	Pleosporales_fam_Incertae_sedis	Pseudorobillarda	Pseudorobillarda siamensis
OTU_1048	Basidiomycota	Agaricomycetes	Agaricales	Marasmiaceae
OTU_1049	Ascomycota	Eurotiomycetes	Chaetothyriales	Herpotrichiellaceae	Exophiala	Exophiala castellanii
OTU_105	Ascomycota	Sordariomycetes	Chaetosphaeriales	Chaetosphaeriaceae	Chaetosphaeria
OTU_1050	Basidiomycota	Agaricomycetes	Polyporales	Polyporaceae	Polyporus
OTU_1051	Ascomycota	Dothideomycetes	Venturiales	Sympoventuriaceae	Scolecobasidium	Scolecobasidium excentricum
OTU_1052	Ascomycota	Dothideomycetes	Capnodiales
OTU_1053	Basidiomycota	Agaricomycetes	Atheliales	Atheliaceae	Piloderma	Piloderma byssinum
OTU_1054	Ascomycota	Eurotiomycetes	Eurotiales	Aspergillaceae	Penicillium
OTU_1055	Kickxellomycota	Kickxellomycetes	Kickxellales	Kickxellaceae	Ramicandelaber	Ramicandelaber longisporus
OTU_1057	Ascomycota	Eurotiomycetes	Chaetothyriales	Herpotrichiellaceae	Capronia
OTU_1058	Chytridiomycota	Rhizophydiomycetes	Rhizophydiales
OTU_1059	Basidiomycota	Agaricomycetes	Agaricales	Cortinariaceae	Cortinarius
OTU_106	Ascomycota	Eurotiomycetes	Onygenales	Onygenaceae	Auxarthron	Auxarthron californiense
OTU_1060
OTU_1061	Ascomycota	Sordariomycetes	Myrmecridiales	Myrmecridiales_fam_Incertae_sedis	Atractospora	Atractospora reticulata
OTU_1062	Basidiomycota	Agaricomycetes	Thelephorales	Thelephoraceae	Tomentella
OTU_1063	Chytridiomycota	Rhizophlyctidomycetes	Rhizophlyctidales	Rhizophlyctidaceae	Rhizophlyctis	Rhizophlyctis rosea
OTU_1064	Ascomycota	Sordariomycetes	Hypocreales	Bionectriaceae
OTU_1065	Basidiomycota	Agaricomycetes	Geastrales	Geastraceae	Geastrum	Geastrum ishikawae
OTU_1066	Ascomycota	Sordariomycetes	Xylariales	Xylariaceae	Calceomyces	Calceomyces lacunosus
OTU_1067	Ascomycota	Pezizomycetes	Pezizales	Pyronemataceae	Boubovia	Boubovia vermiphila
OTU_1068	Basidiomycota	Agaricomycetes	Thelephorales	Thelephoraceae	Tomentella
OTU_1069	Ascomycota	Eurotiomycetes	Chaetothyriales	Herpotrichiellaceae
OTU_107	Ascomycota	Geoglossomycetes	Geoglossales	Geoglossaceae	Geoglossum	Geoglossum dunense
OTU_1070	Olpidiomycota	Olpidiomycetes	Olpidiales	Olpidiaceae	Olpidium	Olpidium brassicae
OTU_1071
OTU_1073	Ascomycota	Sordariomycetes	Sordariales
OTU_1074	Basidiomycota	Agaricomycetes	Agaricales	Cortinariaceae	Cortinarius
OTU_1075	Chytridiomycota	Rhizophlyctidomycetes	Rhizophlyctidales	Rhizophlyctidaceae	Rhizophlyctis	Rhizophlyctis rosea
OTU_1076	Ascomycota	Leotiomycetes
OTU_1077	Ascomycota	Sordariomycetes	Hypocreales	Nectriaceae	Xenoacremonium	Xenoacremonium falcatum
OTU_1078
OTU_1079	Ascomycota	Sordariomycetes	Hypocreales	Hypocreales_fam_Incertae_sedis
OTU_108	Ascomycota	Eurotiomycetes	Eurotiales	Aspergillaceae	Aspergillus	Aspergillus penicillioides
OTU_1080	Rozellomycota	Rozellomycotina_cls_Incertae_sedis	GS07
OTU_1081	Ascomycota	Sordariomycetes	Hypocreales	Nectriaceae	Cosmospora
OTU_1082
OTU_1083	Ascomycota	Sordariomycetes	Hypocreales
OTU_1084	Rozellomycota	Rozellomycotina_cls_Incertae_sedis	GS05
OTU_1085	Basidiomycota	Agaricomycetes	Thelephorales	Thelephoraceae	Tomentella
OTU_1086	Ascomycota	Dothideomycetes	Tubeufiales	Wiesneriomycetaceae	Wiesneriomyces	Wiesneriomyces laurinus
OTU_1087	Basidiomycota	Agaricomycetes	Agaricales	Agaricaceae	Agaricus
OTU_1088	Ascomycota	Sordariomycetes	Hypocreales	Nectriaceae	Cylindrocladiella	Cylindrocladiella variabilis
OTU_1089	Ascomycota	Sordariomycetes	Sordariales	Lasiosphaeriaceae
OTU_109	Ascomycota	Eurotiomycetes
OTU_1090	Rozellomycota
OTU_1091	Ascomycota	Sordariomycetes	Xylariales	Beltraniaceae	Porobeltraniella	Porobeltraniella porosa
OTU_1092
OTU_1093	Basidiomycota	Tremellomycetes
OTU_1094	Basidiomycota	Agaricomycetes	Agaricales	Entolomataceae	Entoloma
OTU_1095	Ascomycota	Eurotiomycetes	Chaetothyriales	Herpotrichiellaceae
OTU_1096	Ascomycota	Dothideomycetes	Pleosporales	Periconiaceae	Periconia
OTU_1097	Ascomycota	Eurotiomycetes	Onygenales	Onygenales_fam_Incertae_sedis	Chrysosporium
OTU_1098	Ascomycota	Eurotiomycetes	Chaetothyriales	Herpotrichiellaceae	Veronaea
OTU_1099	Basidiomycota	Agaricomycetes	Geastrales	Geastraceae	Geastrum	Geastrum lageniforme
OTU_11	Ascomycota	Sordariomycetes	Hypocreales
OTU_110
OTU_1100	Ascomycota	Geoglossomycetes	Geoglossales	Geoglossaceae	Trichoglossum	Trichoglossum hirsutum
OTU_1101	Basidiomycota	Agaricomycetes	Agaricales	Clavariaceae
OTU_1102	Ascomycota	Sordariomycetes	Coniochaetales	Coniochaetaceae	Coniochaeta	Coniochaeta ligniaria
OTU_1103	Basidiomycota	Agaricomycetes	Agaricales	Agaricaceae	Lepiota	Lepiota decorata
OTU_1104	Basidiomycota	Agaricomycetes	Cantharellales
OTU_1105
OTU_1106	Basidiomycota	Agaricomycetes	Atheliales	Atheliaceae	Piloderma	Piloderma byssinum
OTU_1107	Ascomycota	Geoglossomycetes	Geoglossales	Geoglossaceae	Geoglossum
OTU_1108	Basidiomycota	Agaricomycetes	Cantharellales	Tulasnellaceae
OTU_1109	Ascomycota	Eurotiomycetes	Eurotiales	Aspergillaceae	Penicillium
OTU_111	Ascomycota	Sordariomycetes	Sordariales	Lasiosphaeriaceae
OTU_1110	Ascomycota	Eurotiomycetes	Chaetothyriales	Herpotrichiellaceae	Exophiala	Exophiala attenuata
OTU_1111	Ascomycota
OTU_1112	Basidiomycota	Agaricomycetes	Thelephorales	Thelephoraceae	Tomentella
OTU_1113	Ascomycota	Archaeorhizomycetes	Archaeorhizomycetales	Archaeorhizomycetaceae	Archaeorhizomyces
OTU_1114	Basidiomycota	Agaricomycetes	Auriculariales
OTU_1115	Ascomycota	Sordariomycetes	Hypocreales
OTU_1116
OTU_1117	Basidiomycota	Agaricomycetes	Thelephorales	Thelephoraceae	Tomentella
OTU_1118	Chytridiomycota	Rhizophlyctidomycetes	Rhizophlyctidales	Rhizophlyctidaceae	Rhizophlyctis	Rhizophlyctis rosea
OTU_1119	Ascomycota
OTU_112	Ascomycota	Sordariomycetes	Xylariales	Sporocadaceae	Adisciso	Adisciso yakushimense
OTU_1120	Ascomycota	Sordariomycetes	Branch06
OTU_1121	Rozellomycota
OTU_1122	Ascomycota	Sordariomycetes	Ophiostomatales	Ophiostomataceae	Sporothrix	Sporothrix pallida
OTU_1123	Ascomycota	Sordariomycetes	Hypocreales	Nectriaceae	Xenoacremonium	Xenoacremonium falcatum
OTU_1124	Ascomycota	Sordariomycetes	Microascales	Microascaceae	Cephalotrichum
OTU_1125	Basidiomycota	Agaricomycetes	Geastrales	Geastraceae	Geastrum	Geastrum saccatum
OTU_1126
OTU_1127
OTU_1128	Ascomycota	Orbiliomycetes
OTU_1129	Chytridiomycota	Spizellomycetes	Spizellomycetales	Spizellomycetaceae	Spizellomyces
OTU_113	Mortierellomycota	Mortierellomycetes	Mortierellales	Mortierellaceae	Mortierella	Mortierella chienii
OTU_1130	Basidiomycota	Agaricomycetes	Thelephorales	Thelephoraceae	Tomentella
OTU_1131	Chytridiomycota	Rhizophydiomycetes	Rhizophydiales
OTU_1132	Ascomycota	Leotiomycetes	Helotiales	Helotiaceae	Hymenoscyphus
OTU_1133	Kickxellomycota	Kickxellomycetes	Kickxellales	Kickxellaceae	Ramicandelaber
OTU_1134	Ascomycota	Sordariomycetes	Hypocreales	Clavicipitaceae	Paecilomyces	Paecilomyces penicillatus
OTU_1135	Basidiomycota	Agaricomycetes	Agaricales	Agaricaceae	Lepiota	Lepiota roseilivida
OTU_1136	Ascomycota	Sordariomycetes	Hypocreales	Nectriaceae	Xenoacremonium	Xenoacremonium falcatum
OTU_1137	Basidiomycota	Agaricomycetes	Thelephorales	Thelephoraceae	Tomentella
OTU_1138	Ascomycota	Eurotiomycetes	Eurotiales	Aspergillaceae	Penicillium	Penicillium digitatum
OTU_1139	Ascomycota	Eurotiomycetes	Eurotiales	Aspergillaceae	Penicillium
OTU_114	Ascomycota	Eurotiomycetes	Eurotiales	Aspergillaceae	Penicillium
OTU_1140	Basidiomycota	Agaricomycetes	Sebacinales
OTU_1141	Ascomycota	Orbiliomycetes	Orbiliales
OTU_1142
OTU_1143	Chytridiomycota	Rhizophlyctidomycetes	Rhizophlyctidales	Rhizophlyctidaceae	Rhizophlyctis
OTU_1144
OTU_1145	Chytridiomycota	Rhizophlyctidomycetes	Rhizophlyctidales	Rhizophlyctidaceae	Rhizophlyctis
OTU_1146	Chytridiomycota	Rhizophlyctidomycetes	Rhizophlyctidales	Rhizophlyctidaceae	Rhizophlyctis
OTU_1147	Basidiomycota	Agaricomycetes	Atheliales	Atheliaceae	Piloderma	Piloderma byssinum
OTU_1148
OTU_1149	Basidiomycota	Agaricomycetes	Agaricales	Cortinariaceae	Cortinarius	Cortinarius saturatus
OTU_115	Ascomycota	Sordariomycetes	Sordariales	Lasiosphaeriaceae
OTU_1150	Mortierellomycota	Mortierellomycetes	Mortierellales	Mortierellaceae
OTU_1151	Basidiomycota	Agaricomycetes
OTU_1152	Ascomycota	Dothideomycetes	Tubeufiales	Tubeufiaceae
OTU_1153	Ascomycota	Sordariomycetes	Microascales
OTU_1154	Basidiomycota	Tremellomycetes	Tremellales	Bulleribasidiaceae	Vishniacozyma	Vishniacozyma dimennae
OTU_1155	Ascomycota	Eurotiomycetes	Onygenales	Onygenaceae	Auxarthron
OTU_1156	Basidiomycota	Agaricomycetes	Agaricales	Lycoperdaceae	Lycoperdon	Lycoperdon utriforme
OTU_1157	Basidiomycota	Agaricomycetes	Agaricales	Agaricaceae	Hymenagaricus
OTU_1158	Ascomycota	Sordariomycetes	Hypocreales	Nectriaceae	Volutella
OTU_1159	Basidiomycota	Agaricomycetes	Geastrales	Geastraceae	Geastrum	Geastrum brunneocapillatum
OTU_116	Basidiomycota	Agaricomycetes	Thelephorales	Thelephoraceae	Tomentella
OTU_1160	Ascomycota	Sordariomycetes	Hypocreales	Nectriaceae	Fusarium	Fusarium sublunatum
OTU_1161	Ascomycota	Dothideomycetes	Capnodiales	Teratosphaeriaceae	Recurvomyces
OTU_1162
OTU_1163	Ascomycota	Dothideomycetes	Pleosporales	Leptosphaeriaceae	Leptosphaeria
OTU_1164	Basidiomycota	Agaricomycetes	Thelephorales	Thelephoraceae	Tomentella
OTU_1165	Ascomycota	Sordariomycetes	Xylariales	Beltraniaceae	Beltraniella	Beltraniella acaciae
OTU_1166	Basidiomycota	Agaricomycetes	Agaricales	Lyophyllaceae	Calocybe	Calocybe indica
OTU_1167	Ascomycota	Eurotiomycetes	Chaetothyriales
OTU_1168	Ascomycota	Leotiomycetes	Helotiales	Myxotrichaceae	Oidiodendron
OTU_117	Ascomycota	Dothideomycetes	Pleosporales
OTU_1170	Mortierellomycota	Mortierellomycetes	Mortierellales	Mortierellaceae	Mortierella
OTU_1171	Ascomycota	Dothideomycetes	Pleosporales	Sporormiaceae	Westerdykella	Westerdykella reniformis
OTU_1172	Basidiomycota	Agaricomycetes	Agaricales	Lyophyllaceae	Calocybe	Calocybe indica
OTU_1173	Basidiomycota	Agaricomycetes	Thelephorales	Thelephoraceae	Tomentella	Tomentella fuscocinerea
OTU_1174
OTU_1175	Ascomycota	Sordariomycetes	Chaetosphaeriales	Chaetosphaeriaceae	Chaetosphaeria
OTU_1176	Basidiomycota	Agaricomycetes	Atheliales	Atheliaceae	Piloderma	Piloderma byssinum
OTU_1177	Ascomycota	Eurotiomycetes	Eurotiales	Aspergillaceae	Aspergillus	Aspergillus flavus
OTU_1178	Ascomycota	Orbiliomycetes	Orbiliales
OTU_1179	Chytridiomycota	Rhizophydiomycetes	Rhizophydiales
OTU_118	Ascomycota	Leotiomycetes	Helotiales	Helotiales_fam_Incertae_sedis	Chalara	Chalara heteroderae
OTU_1180	Ascomycota	Leotiomycetes
OTU_1181	Ascomycota	Eurotiomycetes	Chaetothyriales
OTU_1182	Ascomycota	Dothideomycetes	Pleosporales	Phaeosphaeriaceae	Ophiosphaerella	Ophiosphaerella herpotricha
OTU_1183
OTU_1184	Ascomycota
OTU_1185	Ascomycota
OTU_1186	Ascomycota	Pezizomycetes
OTU_1187	Basidiomycota	Agaricomycetes	Thelephorales	Thelephoraceae	Tomentella
OTU_1188	Ascomycota	Dothideomycetes	Pleosporales
OTU_119	Ascomycota	Eurotiomycetes	Chaetothyriales	Herpotrichiellaceae	Exophiala	Exophiala pisciphila
OTU_1190	Basidiomycota	Agaricomycetes	Atheliales	Atheliaceae	Piloderma	Piloderma byssinum
OTU_1191	Basidiomycota	Agaricomycetes	Thelephorales	Thelephoraceae	Tomentella
OTU_1192	Ascomycota	Eurotiomycetes	Eurotiales	Aspergillaceae	Penicillium
OTU_1193	Ascomycota	Pezizomycetes	Pezizales	Pyronemataceae	Boubovia
OTU_1195	Ascomycota	Pezizomycotina_cls_Incertae_sedis	Pezizomycotina_ord_Incertae_sedis	Pezizomycotina_fam_Incertae_sedis	Candelabrum	Candelabrum brocchiatum
OTU_1196	Chytridiomycota
OTU_1197
OTU_1198	Ascomycota	Dothideomycetes	Pleosporales
OTU_1199	Ascomycota	Leotiomycetes	Helotiales	Myxotrichaceae	Oidiodendron
OTU_12	Ascomycota	Sordariomycetes	Hypocreales	Nectriaceae	Xenoacremonium	Xenoacremonium falcatum
OTU_120	Ascomycota	Eurotiomycetes	Chaetothyriales	Trichomeriaceae	Knufia	Knufia petricola
OTU_1200
OTU_1201	Ascomycota	Saccharomycetes	Saccharomycetales
OTU_1202	Chytridiomycota	Spizellomycetes	Spizellomycetales	Spizellomycetaceae	Spizellomyces
OTU_1203	Basidiomycota	Agaricomycetes	Thelephorales	Thelephoraceae	Tomentella
OTU_1204
OTU_1205
OTU_1206	Ascomycota	Geoglossomycetes	Geoglossales
OTU_1208	Basidiomycota	Agaricomycetes	Agaricales	Clavariaceae	Clavaria	Clavaria falcata
OTU_1209	Rozellomycota
OTU_121	Ascomycota	Sordariomycetes	Hypocreales	Bionectriaceae	Gliomastix	Gliomastix murorum
OTU_1210	Ascomycota
OTU_1211
OTU_1212	Basidiomycota	Agaricomycetes	Agaricales	Agaricaceae	Leucoagaricus	Leucoagaricus sericifer
OTU_1213	Ascomycota	Leotiomycetes	Helotiales
OTU_1214
OTU_1215
OTU_1216	Ascomycota	Dothideomycetes	Pleosporales	Pleosporaceae	Alternaria
OTU_1217	Basidiomycota	Agaricomycetes	Thelephorales	Thelephoraceae	Tomentella
OTU_1218	Ascomycota	Dothideomycetes	Capnodiales	Teratosphaeriaceae	Recurvomyces
OTU_1219	Ascomycota	Orbiliomycetes	GS32
OTU_122	Kickxellomycota	Kickxellomycetes	Kickxellales	Kickxellaceae	Ramicandelaber
OTU_1220	Ascomycota	Dothideomycetes	Pleosporales	Massarinaceae	Massarina
OTU_1221	Rozellomycota	Rozellomycotina_cls_Incertae_sedis	GS05
OTU_1222	Glomeromycota	Glomeromycetes	Glomerales	Glomeraceae
OTU_1223	Ascomycota	Eurotiomycetes	Eurotiales	Aspergillaceae	Penicillium
OTU_1224
OTU_1225	Basidiomycota	Agaricomycetes	Geastrales	Geastraceae	Geastrum	Geastrum saccatum
OTU_1226	Basidiomycota	Agaricomycetes	Thelephorales	Thelephoraceae	Tomentella
OTU_1227	Basidiomycota	Microbotryomycetes	Heterogastridiales	Heterogastridiaceae	Heterogastridium	Heterogastridium pycnidioideum
OTU_1228	Ascomycota	Archaeorhizomycetes
OTU_1229	Ascomycota	Leotiomycetes	Helotiales	Myxotrichaceae
OTU_123	Ascomycota	Eurotiomycetes	Onygenales	Onygenales_fam_Incertae_sedis	Malbranchea	Malbranchea gypsea
OTU_1230	Ascomycota	Sordariomycetes	Xylariales	Xylariaceae	Xylaria
OTU_1231	Basidiomycota	Agaricomycetes	Agaricales	Psathyrellaceae	Homophron	Homophron spadiceum
OTU_1232	Basidiomycota	Agaricomycetes	Thelephorales	Thelephoraceae	Tomentella
OTU_1233	Ascomycota	Eurotiomycetes	Chaetothyriales	Herpotrichiellaceae	Exophiala	Exophiala equina
OTU_1234	Basidiomycota	Agaricomycetes	Geastrales	Geastraceae	Geastrum	Geastrum lageniforme
OTU_1235	Basidiomycota	Agaricomycetes	Agaricales	Clavariaceae	Clavaria	Clavaria californica
OTU_1236	Ascomycota	Sordariomycetes	Hypocreales	Nectriaceae
OTU_1237	Chytridiomycota
OTU_1238	Basidiomycota	Agaricomycetes	Thelephorales	Thelephoraceae	Tomentella
OTU_1239	Ascomycota	Leotiomycetes	Helotiales	Helotiaceae	Scytalidium
OTU_124	Basidiomycota	Agaricomycetes	Agaricales	Tricholomataceae
OTU_1240	Basidiomycota	Agaricomycetes	Agaricales	Tricholomataceae	Mycena
OTU_1241	Basidiomycota	Agaricomycetes	Agaricales	Agaricaceae	Micropsalliota	Micropsalliota allantoidea
OTU_1242	Ascomycota	Sordariomycetes	Sordariales
OTU_1243	Basidiomycota
OTU_1244
OTU_1245
OTU_1246	Ascomycota	Eurotiomycetes	Eurotiales	Aspergillaceae	Penicillium
OTU_1247	Zoopagomycota	Zoopagomycetes	Zoopagales	Piptocephalidaceae	Syncephalis
OTU_1248	Basidiomycota	Agaricomycetes	Agaricales	Bolbitiaceae	Conocybe	Conocybe siennophylla
OTU_1249	Ascomycota	Orbiliomycetes	Orbiliales	Orbiliaceae
OTU_125	Ascomycota	Dothideomycetes	Pleosporales
OTU_1250	Ascomycota	Dothideomycetes	Pleosporales
OTU_1251	Ascomycota	Sordariomycetes	Chaetosphaeriales	Chaetosphaeriaceae	Chaetosphaeria
OTU_1252
OTU_1253	Basidiomycota	Agaricomycetes	Thelephorales	Thelephoraceae	Tomentella
OTU_1254	Ascomycota	Sordariomycetes	Chaetosphaeriales	Chaetosphaeriaceae	Chaetosphaeria
OTU_1255	Rozellomycota	Rozellomycotina_cls_Incertae_sedis	GS08
OTU_1257	Ascomycota	Sordariomycetes	Hypocreales	Bionectriaceae	Ijuhya	Ijuhya vitellina
OTU_1258	Basidiomycota	Agaricomycetes	Agaricales	Cortinariaceae	Cortinarius
OTU_1259	Ascomycota
OTU_126	Ascomycota	Leotiomycetes
OTU_1260	Basidiomycota	Agaricomycetes	Atheliales	Atheliaceae	Piloderma	Piloderma byssinum
OTU_1261
OTU_1262	Ascomycota	Sordariomycetes	Hypocreales	Nectriaceae	Nectria
OTU_1263	Ascomycota	Sordariomycetes	Myrmecridiales	Myrmecridiaceae	Myrmecridium
OTU_1264	Basidiomycota	Agaricomycetes	Geastrales	Geastraceae	Geastrum	Geastrum floriforme
OTU_1265	Ascomycota	Sordariomycetes	Hypocreales	Clavicipitaceae	Metarhizium	Metarhizium marquandii
OTU_1266	Ascomycota	Leotiomycetes	Helotiales	Dermateaceae
OTU_1267	Ascomycota	Dothideomycetes	Capnodiales
OTU_1268	Rozellomycota	Rozellomycotina_cls_Incertae_sedis	GS07
OTU_1269	Ascomycota	Sordariomycetes	Chaetosphaeriales	Chaetosphaeriaceae	Chaetosphaeria
OTU_127	Ascomycota	Eurotiomycetes	Chaetothyriales	Herpotrichiellaceae
OTU_1270	Basidiomycota	Tremellomycetes	Tremellales	Bulleraceae	Bullera	Bullera formosensis
OTU_1271
OTU_1272	Mucoromycota	Mucoromycetes	Mucorales	Cunninghamellaceae	Absidia	Absidia repens
OTU_1273	Ascomycota	Eurotiomycetes	Chaetothyriales	Trichomeriaceae	Knufia
OTU_1275	Ascomycota	Sordariomycetes	Chaetosphaeriales	Chaetosphaeriaceae	Chaetosphaeria
OTU_1276	Chytridiomycota
OTU_1278	Basidiomycota	Agaricomycetes	Agaricales	Cortinariaceae	Cortinarius	Cortinarius saturatus
OTU_1279	Ascomycota	Sordariomycetes	Chaetosphaeriales	Chaetosphaeriaceae	Chaetosphaeria
OTU_128	Ascomycota	Eurotiomycetes	Chaetothyriales	Herpotrichiellaceae	Exophiala	Exophiala bonariae
OTU_1280	Ascomycota	Eurotiomycetes	Chaetothyriales	Herpotrichiellaceae	Minimelanolocus	Minimelanolocus obscurus
OTU_1281	Ascomycota	Sordariomycetes	Chaetosphaeriales	Chaetosphaeriaceae	Chaetosphaeria
OTU_1282	Basidiobolomycota
OTU_1283	Basidiomycota	Agaricomycetes	Agaricales	Clavariaceae	Clavulinopsis	Clavulinopsis helvola
OTU_1285	Rozellomycota
OTU_1286	Kickxellomycota	Kickxellomycetes	Kickxellales	Kickxellaceae	Ramicandelaber
OTU_1287	Ascomycota	Dothideomycetes	Capnodiales
OTU_1288	Basidiomycota	Agaricomycetes	Thelephorales	Thelephoraceae	Tomentella
OTU_1289	Basidiomycota	Agaricomycetes	Thelephorales	Thelephoraceae	Tomentella
OTU_129	Ascomycota	Dothideomycetes	Pleosporales	Sporormiaceae	Preussia
OTU_1290	Ascomycota	Sordariomycetes	Glomerellales	Plectosphaerellaceae	Gibellulopsis
OTU_1291	Basidiomycota	Agaricomycetes	Agaricales	Agaricaceae	Leucoagaricus
OTU_1292
OTU_1293	Ascomycota	Dothideomycetes	Pleosporales	Pleosporales_fam_Incertae_sedis	Pteridiospora
OTU_1294	Basidiomycota	Agaricomycetes	Trechisporales	Hydnodontaceae	Trechispora
OTU_1295	Ascomycota	Pezizomycetes	Pezizales	Pyronemataceae	Tricharina	Tricharina striispora
OTU_1296	Ascomycota	Sordariomycetes	Ophiostomatales	Ophiostomataceae	Sporothrix	Sporothrix pallida
OTU_1297
OTU_1299	Ascomycota	Leotiomycetes	Helotiales	Helotiaceae
OTU_13	Ascomycota	Dothideomycetes	Pleosporales	Didymellaceae	Epicoccum	Epicoccum brasiliense
OTU_130	Basidiomycota	Agaricomycetes	Agaricales	Entolomataceae	Entoloma
OTU_1300	Basidiomycota	Agaricomycetes	Agaricales	Cortinariaceae	Cortinarius
OTU_1301	Basidiomycota	Agaricomycetes	Atheliales	Atheliaceae	Byssocorticium
OTU_1302	Ascomycota
OTU_1303	Basidiomycota	Agaricomycetes	Atheliales	Atheliaceae	Piloderma	Piloderma byssinum
OTU_1304	Basidiomycota	Agaricomycetes	Thelephorales	Thelephoraceae	Tomentella
OTU_1305	Ascomycota	Eurotiomycetes	Chaetothyriales	Herpotrichiellaceae	Cladophialophora
OTU_1306	Basidiomycota	Agaricomycetes	Thelephorales	Thelephoraceae	Tomentella
OTU_1307
OTU_1308	Ascomycota	Archaeorhizomycetes	Archaeorhizomycetales	Archaeorhizomycetaceae	Archaeorhizomyces
OTU_1309	Ascomycota	Eurotiomycetes	Chaetothyriales
OTU_131	Ascomycota	Eurotiomycetes	Eurotiales	Aspergillaceae	Penicillium
OTU_1310	Ascomycota	Sordariomycetes	Hypocreales
OTU_1311	Basidiomycota	Tremellomycetes
OTU_1312	Ascomycota	Saccharomycetes	Saccharomycetales	Saccharomycetales_fam_Incertae_sedis	Candida
OTU_1313	Ascomycota	Dothideomycetes	Venturiales	Sympoventuriaceae	Scolecobasidium	Scolecobasidium constrictum
OTU_1314
OTU_1315	Basidiomycota	Agaricomycetes	Thelephorales	Thelephoraceae	Tomentella
OTU_1316	Basidiomycota	Agaricomycetes	Thelephorales	Thelephoraceae	Tomentella
OTU_1317	Basidiomycota	Agaricomycetes	Thelephorales	Thelephoraceae	Tomentella
OTU_1319	Chytridiomycota	Spizellomycetes	Spizellomycetales	Spizellomycetaceae	Spizellomyces	Spizellomyces dolichospermus
OTU_132	Basidiomycota	Agaricomycetes	Agaricales	Tricholomataceae	Mycenella	Mycenella trachyspora
OTU_1320	Ascomycota	Sordariomycetes	Microascales	Microascales_fam_Incertae_sedis	Cephalotrichiella	Cephalotrichiella penicillata
OTU_1321	Ascomycota	Sordariomycetes	Microascales	Microascaceae	Cephalotrichum	Cephalotrichum telluricum
OTU_1322
OTU_1323	Ascomycota	Sordariomycetes	Ophiostomatales	Ophiostomataceae	Sporothrix	Sporothrix pallida
OTU_1324	Ascomycota	Eurotiomycetes	Eurotiales	Aspergillaceae	Penicillium
OTU_1325	Ascomycota	Sordariomycetes	Ophiostomatales	Ophiostomataceae	Sporothrix	Sporothrix pallida
OTU_1327	Ascomycota	Eurotiomycetes	Eurotiales	Aspergillaceae	Penicillium
OTU_1328	Basidiomycota	Agaricomycetes	Thelephorales	Thelephoraceae	Tomentella
OTU_133	Basidiomycota	Agaricomycetes	Agaricales	Psathyrellaceae	Psathyrella
OTU_1330	Ascomycota	Dothideomycetes	Pleosporales	Didymosphaeriaceae	Alloconiothyrium	Alloconiothyrium aptrootii
OTU_1331	Ascomycota	Dothideomycetes	Capnodiales
OTU_1332
OTU_1333	Basidiomycota	Agaricomycetes	Thelephorales	Thelephoraceae	Tomentella	Tomentella fuscocinerea
OTU_1334	Ascomycota
OTU_1335	Ascomycota	Dothideomycetes	Pleosporales	Torulaceae	Rostriconidium
OTU_1336	Basidiomycota	Agaricomycetes	Thelephorales	Thelephoraceae	Tomentella
OTU_1337
OTU_1338	Basidiomycota	Agaricomycetes	Agaricales	Entolomataceae	Entoloma
OTU_1339	Basidiomycota	Agaricomycetes	Auriculariales
OTU_134	Ascomycota	Eurotiomycetes	Chaetothyriales	Herpotrichiellaceae	Exophiala	Exophiala pisciphila
OTU_1340	Ascomycota	Sordariomycetes	Hypocreales	Nectriaceae	Cosmospora	Cosmospora gigas
OTU_1341	Basidiomycota	Agaricomycetes	Agaricales	Entolomataceae	Entoloma
OTU_1342	Ascomycota	Sordariomycetes	Hypocreales	Bionectriaceae	Nectriopsis	Nectriopsis oropensoides
OTU_1344	Basidiomycota	Agaricomycetes	Thelephorales	Thelephoraceae	Tomentella
OTU_1345	Chytridiomycota	Spizellomycetes	Spizellomycetales
OTU_1346	Ascomycota	Archaeorhizomycetes	Archaeorhizomycetales	Archaeorhizomycetaceae	Archaeorhizomyces
OTU_1347	Ascomycota	Sordariomycetes	Chaetosphaeriales	Chaetosphaeriaceae
OTU_1348	Ascomycota	Eurotiomycetes	Eurotiales	Aspergillaceae	Penicillium	Penicillium sclerotiorum
OTU_1349	Basidiomycota	Tremellomycetes	Tremellales	Bulleribasidiaceae	Hannaella	Hannaella oryzae
OTU_135	Ascomycota	Sordariomycetes	Hypocreales	Hypocreales_fam_Incertae_sedis	Acremonium	Acremonium blochii
OTU_1350	Ascomycota	Pezizomycotina_cls_Incertae_sedis	Pezizomycotina_ord_Incertae_sedis	Pezizomycotina_fam_Incertae_sedis	Pestalozziella	Pestalozziella parva
OTU_1351	Basidiomycota	Agaricomycetes	Agaricales	Inocybaceae	Inocybe
OTU_1352	Ascomycota	Sordariomycetes	Hypocreales
OTU_1353	Ascomycota	Sordariomycetes	Sordariales	Lasiosphaeriaceae
OTU_1354	Chytridiomycota	Rhizophlyctidomycetes	Rhizophlyctidales	Rhizophlyctidaceae	Rhizophlyctis	Rhizophlyctis rosea
OTU_1355	Basidiomycota	Agaricomycetes	Atheliales	Atheliaceae	Byssocorticium
OTU_1356	Ascomycota	Sordariomycetes	Myrmecridiales
OTU_1357	Ascomycota	Sordariomycetes	Hypocreales	Hypocreales_fam_Incertae_sedis	Stachybotryna
OTU_1358	Basidiomycota	Agaricomycetes	Thelephorales	Thelephoraceae	Tomentella
OTU_1359
OTU_136	Ascomycota	Eurotiomycetes	Chaetothyriales
OTU_1360	Ascomycota	Eurotiomycetes	Chaetothyriales	Herpotrichiellaceae	Exophiala	Exophiala equina
OTU_1362	Basidiomycota	Agaricomycetes	Agaricales	Inocybaceae	Inocybe
OTU_1363	Ascomycota	Eurotiomycetes	Chaetothyriales	Herpotrichiellaceae
OTU_1364	Ascomycota	Sordariomycetes	Hypocreales	Nectriaceae	Fusarium	Fusarium solani
OTU_1365	Ascomycota	Sordariomycetes	Hypocreales	Nectriaceae	Fusarium	Fusarium proliferatum
OTU_1366	Ascomycota	Eurotiomycetes	Chaetothyriales	Herpotrichiellaceae	Rhinocladiella
OTU_1368
OTU_1369
OTU_137	Basidiomycota	Tremellomycetes	Filobasidiales	Piskurozymaceae	Solicoccozyma	Solicoccozyma terrea
OTU_1370	Ascomycota	Eurotiomycetes	Chaetothyriales	Herpotrichiellaceae	Cladophialophora
OTU_1371	Ascomycota	Dothideomycetes	Pleosporales
OTU_1372	Ascomycota	Sordariomycetes	Hypocreales	Clavicipitaceae	Metarhizium	Metarhizium anisopliae
OTU_1373	Ascomycota	Leotiomycetes	Helotiales	Myxotrichaceae	Oidiodendron
OTU_1375	Ascomycota	Sordariomycetes	Microascales
OTU_1376	Ascomycota	Eurotiomycetes	Eurotiales	Aspergillaceae	Penicillium
OTU_1378	Ascomycota	Eurotiomycetes	Eurotiales	Trichocomaceae	Talaromyces
OTU_1379
OTU_138	Ascomycota	Eurotiomycetes	Chaetothyriales	Herpotrichiellaceae
OTU_1380	Ascomycota
OTU_1381	Basidiomycota	Agaricomycetes	Sebacinales	Sebacinaceae	Sebacina
OTU_1382
OTU_1384
OTU_1385	Ascomycota	Sordariomycetes	Xylariales
OTU_1386
OTU_1387	Ascomycota	Eurotiomycetes	Chaetothyriales	Herpotrichiellaceae	Exophiala	Exophiala equina
OTU_1388	Ascomycota	Dothideomycetes	Pleosporales	Phaeosphaeriaceae	Setophaeosphaeria	Setophaeosphaeria hemerocallidis
OTU_1389	Ascomycota	Sordariomycetes	Chaetosphaeriales	Chaetosphaeriaceae
OTU_139	Ascomycota	Sordariomycetes	Sordariales	Lasiosphaeriaceae
OTU_1390	Rozellomycota
OTU_1391	Basidiomycota	Agaricomycetes	Hymenochaetales	Schizoporaceae	Hyphodontia	Hyphodontia juniperi
OTU_1392
OTU_1393	Ascomycota	Archaeorhizomycetes	Archaeorhizomycetales	Archaeorhizomycetaceae	Archaeorhizomyces
OTU_1394	Ascomycota	Eurotiomycetes	Chaetothyriales	Herpotrichiellaceae
OTU_1395	Ascomycota	Leotiomycetes	Helotiales
OTU_1396	Ascomycota	Archaeorhizomycetes	Archaeorhizomycetales	Archaeorhizomycetaceae	Archaeorhizomyces
OTU_1397	Basidiomycota	Agaricomycetes	Agaricales	Marasmiaceae	Marasmius
OTU_1398	Calcarisporiellomycota	Calcarisporiellomycetes	Calcarisporiellales	Calcarisporiellaceae	Calcarisporiella
OTU_1399	Basidiomycota	Agaricomycetes	Agaricales	Entolomataceae	Entoloma
OTU_14	Ascomycota	Sordariomycetes	Hypocreales	Bionectriaceae	Clonostachys	Clonostachys rosea
OTU_140	Basidiomycota	Agaricomycetes	Agaricales	Clavariaceae	Clavaria	Clavaria fragilis
OTU_1400	Ascomycota	Eurotiomycetes	Chaetothyriales	Herpotrichiellaceae	Exophiala
OTU_1401	Ascomycota	Sordariomycetes	Sordariales	Lasiosphaeriaceae	Rinaldiella
OTU_1402	Ascomycota	Sordariomycetes
OTU_1403	Basidiomycota	Agaricomycetes	Agaricales	Agaricaceae	Leucoagaricus	Leucoagaricus sericifer
OTU_1404	Ascomycota	Dothideomycetes	Pleosporales	Lophiostomataceae	Lophiostoma
OTU_1405
OTU_1406	Ascomycota	Sordariomycetes	Hypocreales	Bionectriaceae	Clonostachys	Clonostachys buxi
OTU_1408	Chytridiomycota	Chytridiomycetes	Chytridiales
OTU_1409	Ascomycota	Eurotiomycetes	Eurotiales	Aspergillaceae	Aspergillus	Aspergillus neoniger
OTU_141	Ascomycota	Dothideomycetes	Pleosporales
OTU_1410	Ascomycota	Archaeorhizomycetes	Archaeorhizomycetales	Archaeorhizomycetaceae	Archaeorhizomyces
OTU_1411	Ascomycota	Dothideomycetes	Venturiales	Sympoventuriaceae	Neocoleroa	Neocoleroa metrosideri
OTU_1412
OTU_1413	Rozellomycota
OTU_1414	Ascomycota
OTU_1415	Basidiobolomycota
OTU_1416	Basidiomycota	Agaricomycetes	Thelephorales	Thelephoraceae
OTU_1417	Basidiomycota	Agaricomycetes	Agaricales	Clavariaceae
OTU_1418	Ascomycota	Sordariomycetes	Microascales	Microascaceae	Gamsia	Gamsia simplex
OTU_1419	Basidiomycota	Agaricomycetes	Thelephorales	Thelephoraceae	Tomentella	Tomentella fuscocinerea
OTU_142	Basidiomycota	Agaricomycetes	Agaricales	Inocybaceae	Inocybe
OTU_1420	Ascomycota	Dothideomycetes	Capnodiales	Teratosphaeriaceae	Recurvomyces
OTU_1421	Chytridiomycota	Spizellomycetes	Spizellomycetales	Spizellomycetaceae	Spizellomyces
OTU_1422	Ascomycota	Sordariomycetes
OTU_1423	Ascomycota	Eurotiomycetes	Chaetothyriales	Herpotrichiellaceae	Exophiala
OTU_1424	Ascomycota	Sordariomycetes
OTU_1425	Rozellomycota	Rozellomycotina_cls_Incertae_sedis	GS08
OTU_1427	Basidiomycota	Agaricomycetes	Agaricales	Entolomataceae	Entoloma
OTU_1428	Rozellomycota	Rozellomycotina_cls_Incertae_sedis	GS07
OTU_1429	Ascomycota	Sordariomycetes	Hypocreales	Ophiocordycipitaceae	Ophiocordyceps	Ophiocordyceps neovolkiana
OTU_143	Ascomycota	Sordariomycetes	Chaetosphaeriales	Chaetosphaeriaceae	Chaetosphaeria
OTU_1430	Ascomycota	Dothideomycetes	Pleosporales	Didymellaceae	Phoma
OTU_1431	Ascomycota	Dothideomycetes	Capnodiales
OTU_1432
OTU_1433
OTU_1434
OTU_1435	Ascomycota	Sordariomycetes	Xylariales
OTU_1437	Basidiomycota	Agaricomycetes	Agaricales	Inocybaceae	Inocybe
OTU_1439	Glomeromycota	Glomeromycetes	Glomerales	Glomeraceae
OTU_144	Ascomycota	Pezizomycetes	Pezizales	Sarcoscyphaceae	Pithya
OTU_1442	Basidiomycota	Tremellomycetes	Tremellales
OTU_1443	Basidiomycota	Agaricomycetes	Thelephorales	Thelephoraceae	Tomentella
OTU_1444	Ascomycota	Orbiliomycetes	Orbiliales	Orbiliaceae
OTU_1445	Ascomycota	Dothideomycetes	Pleosporales	Melanommataceae	Herpotrichia	Herpotrichia australis
OTU_1446
OTU_1447	Glomeromycota	Glomeromycetes	Glomerales	Glomeraceae
OTU_1448	Ascomycota	Eurotiomycetes	Eurotiales	Aspergillaceae	Chromocleista
OTU_1449	Ascomycota	Eurotiomycetes	Eurotiales	Aspergillaceae	Penicillium
OTU_145	Chytridiomycota	Rhizophlyctidomycetes	Rhizophlyctidales	Rhizophlyctidaceae	Rhizophlyctis	Rhizophlyctis rosea
OTU_1450	Ascomycota	Dothideomycetes	Botryosphaeriales
OTU_1451	Mucoromycota	Mucoromycetes	Mucorales	Cunninghamellaceae	Absidia
OTU_1452	Ascomycota	Sordariomycetes	Sordariales	Helminthosphaeriaceae	Spadicoides
OTU_1453
OTU_1454	Ascomycota	Eurotiomycetes	Chaetothyriales
OTU_1455	Basidiomycota	Agaricomycetes	Agaricales	Clavariaceae	Clavaria
OTU_1456	Ascomycota	Sordariomycetes	Hypocreales
OTU_1457	Rozellomycota	Rozellomycotina_cls_Incertae_sedis	GS07
OTU_1458	Entorrhizomycota	Entorrhizomycetes	Talbotiomycetales	Talbotiomycetaceae	Talbotiomyces	Talbotiomyces calosporus
OTU_1459
OTU_146	Ascomycota	GS35	GS35
OTU_1460	Chytridiomycota	Rhizophydiomycetes	Rhizophydiales	Protrudomycetaceae	Protrudomyces	Protrudomyces lateralis
OTU_1461	Ascomycota	Leotiomycetes	Helotiales	Dermateaceae	Calloria	Calloria urticae
OTU_1462	Basidiomycota	Agaricomycetes	Thelephorales	Thelephoraceae	Tomentella
OTU_1463	Ascomycota	Sordariomycetes	Togniniales	Togniniaceae	Phaeoacremonium	Phaeoacremonium africanum
OTU_1464
OTU_1465	Ascomycota	Dothideomycetes	Capnodiales	Teratosphaeriaceae	Recurvomyces
OTU_1466	Ascomycota	Geoglossomycetes	Geoglossales	Geoglossaceae	Trichoglossum	Trichoglossum hirsutum
OTU_1467	Ascomycota	Sordariomycetes	Hypocreales	Nectriaceae
OTU_1468	Basidiomycota	Agaricomycetes	Hymenochaetales	Schizoporaceae	Xylodon	Xylodon erastii
OTU_1469	Basidiomycota	Agaricomycetes	Trechisporales	Hydnodontaceae	Trechispora	Trechispora echinocristallina
OTU_147
OTU_1470	Ascomycota	Lecanoromycetes	Lecanorales	Pilocarpaceae	Fellhanera
OTU_1471	Ascomycota	Eurotiomycetes	Chaetothyriales	Herpotrichiellaceae	Cladophialophora
OTU_1472	Basidiomycota	Agaricomycetes	Agaricales	Tricholomataceae
OTU_1473	Basidiomycota	Agaricomycetes	Agaricales	Cortinariaceae	Cortinarius
OTU_1474	Ascomycota	Sordariomycetes	Hypocreales
OTU_1475	Basidiomycota	Agaricomycetes	Agaricales	Clavariaceae	Clavaria	Clavaria vermiculata
OTU_1476	Basidiomycota	Agaricomycetes	Sebacinales	Sebacinaceae	Sebacina
OTU_1477	Ascomycota	Sordariomycetes	Sordariales	Lasiosphaeriaceae
OTU_1478	Chytridiomycota	Spizellomycetes	Spizellomycetales	Spizellomycetaceae	Spizellomyces
OTU_1479	Kickxellomycota	Kickxellomycetes	Kickxellales	Kickxellaceae	Ramicandelaber
OTU_148	Basidiomycota	Agaricomycetes	Thelephorales	Thelephoraceae	Tomentella
OTU_1480
OTU_1481
OTU_1482	Ascomycota	Dothideomycetes	Capnodiales	Teratosphaeriaceae	Recurvomyces
OTU_1483	Ascomycota	Dothideomycetes	Pleosporales	Sporormiaceae	Preussia
OTU_1484
OTU_1485	Glomeromycota	Archaeosporomycetes	Archaeosporales
OTU_1486	Rozellomycota
OTU_1487	Ascomycota	Eurotiomycetes	Chaetothyriales	Herpotrichiellaceae
OTU_1488	Rozellomycota
OTU_1489	Rozellomycota
OTU_149	Ascomycota	Dothideomycetes	Pleosporales	Morosphaeriaceae	Acrocalymma
OTU_1490	Ascomycota	Pezizomycetes	Pezizales	Pyronemataceae	Scutellinia
OTU_1491	Basidiomycota	Agaricomycetes	Thelephorales	Thelephoraceae	Tomentella
OTU_1493	Ascomycota	Dothideomycetes	Pleosporales	Didymosphaeriaceae	Paraconiothyrium	Paraconiothyrium variabile
OTU_1494	Chytridiomycota	Rhizophlyctidomycetes	Rhizophlyctidales	Rhizophlyctidaceae	Rhizophlyctis
OTU_1495	Ascomycota	Eurotiomycetes	Onygenales	Onygenaceae
OTU_1496	Ascomycota	Sordariomycetes	Hypocreales	Nectriaceae	Xenoacremonium	Xenoacremonium falcatum
OTU_1497	Ascomycota	Archaeorhizomycetes	Archaeorhizomycetales	Archaeorhizomycetaceae	Archaeorhizomyces	Archaeorhizomyces finlayi
OTU_1498	Ascomycota	Eurotiomycetes	Chaetothyriales	Herpotrichiellaceae
OTU_1499	Basidiomycota	Agaricomycetes	Atheliales	Atheliaceae	Byssocorticium
OTU_15	Basidiomycota	Agaricomycetes	Thelephorales	Thelephoraceae	Tomentella
OTU_150	Ascomycota	Eurotiomycetes	Chaetothyriales
OTU_1500
OTU_1501	Ascomycota	Eurotiomycetes	Chaetothyriales
OTU_1502	Kickxellomycota	Kickxellomycetes	Kickxellales	Kickxellaceae	Ramicandelaber
OTU_1503	Basidiomycota	Agaricomycetes	Agaricales	Cortinariaceae	Cortinarius
OTU_1504	Basidiomycota	Agaricomycetes	Thelephorales	Thelephoraceae	Tomentella
OTU_1505	Basidiomycota	Agaricomycetes	Thelephorales	Thelephoraceae	Tomentella
OTU_1506	Basidiomycota	Agaricomycetes	Thelephorales	Thelephoraceae	Tomentella
OTU_1507	Ascomycota	Leotiomycetes	Helotiales	Dermateaceae	Pezicula	Pezicula ocellata
OTU_1508	Ascomycota	Eurotiomycetes	Eurotiales	Aspergillaceae	Penicillium	Penicillium lignorum
OTU_1509	Basidiomycota	Agaricomycetes	Agaricales	Entolomataceae	Entoloma
OTU_151
OTU_1510	Basidiomycota
OTU_1511	Ascomycota	Eurotiomycetes	Chaetothyriales
OTU_1512	Ascomycota	Orbiliomycetes	Orbiliales	Orbiliales_fam_Incertae_sedis	Vermispora	Vermispora spermatophaga
OTU_1513	Ascomycota	Dothideomycetes	Pleosporales	Cucurbitariaceae	Pyrenochaeta
OTU_1514
OTU_1515	Basidiomycota	Agaricomycetes	Agaricales	Cortinariaceae	Cortinarius	Cortinarius saturatus
OTU_1516	Basidiomycota	Agaricomycetes	Agaricales	Pluteaceae	Pluteus
OTU_1517	Basidiomycota	Agaricomycetes	Agaricales	Cortinariaceae	Cortinarius	Cortinarius saturatus
OTU_1518	Chytridiomycota	Spizellomycetes	Spizellomycetales	Spizellomycetaceae	Spizellomyces
OTU_1519	Ascomycota	Dothideomycetes	Capnodiales
OTU_152	Ascomycota	Eurotiomycetes	Chaetothyriales
OTU_1520	Ascomycota	Eurotiomycetes	Onygenales
OTU_1521	Basidiomycota	Agaricomycetes	Agaricales	Entolomataceae	Entoloma	Entoloma conicosericeum
OTU_1522	Basidiomycota	Agaricomycetes	Geastrales	Geastraceae	Geastrum
OTU_1523	Ascomycota	Dothideomycetes	Pleosporales
OTU_1524	Ascomycota	Eurotiomycetes	Chaetothyriales	Herpotrichiellaceae	Coniosporium
OTU_1525	Glomeromycota	Glomeromycetes	Glomerales	Glomeraceae
OTU_1526	Ascomycota	Leotiomycetes	Helotiales
OTU_1528	Ascomycota	Leotiomycetes	Helotiales
OTU_1529	Ascomycota	Sordariomycetes	Sordariales	Lasiosphaeriaceae
OTU_153	Basidiomycota	Agaricomycetes	Thelephorales	Thelephoraceae	Tomentella
OTU_1530	Basidiomycota	Agaricomycetes	Agaricales	Psathyrellaceae	Psathyrella	Psathyrella madida
OTU_1532	Basidiomycota	Agaricomycetes	Agaricales
OTU_1533
OTU_1534	Basidiomycota	Agaricomycetes	Thelephorales	Thelephoraceae	Tomentella
OTU_1536	Rozellomycota
OTU_1537	Basidiomycota	Agaricomycetes	Agaricales	Clavariaceae	Clavaria	Clavaria redoleoalii
OTU_1539	Ascomycota	Sordariomycetes	Hypocreales
OTU_154	Ascomycota	Sordariomycetes	Hypocreales	Nectriaceae	Xenoacremonium	Xenoacremonium falcatum
OTU_1540	Ascomycota
OTU_1541	Basidiomycota	Agaricomycetes	Agaricales	Inocybaceae	Inocybe
OTU_1542
OTU_1544	Ascomycota	Sordariomycetes	Myrmecridiales	Myrmecridiaceae	Neomyrmecridium	Neomyrmecridium asiaticum
OTU_1545
OTU_1546	Basidiomycota	Agaricomycetes	Agaricales	Bolbitiaceae	Conocybe	Conocybe pilosella
OTU_1547
OTU_1548	Ascomycota	Dothideomycetes	Pleosporales	Melanommataceae	Herpotrichia	Herpotrichia australis
OTU_1549	Ascomycota
OTU_155	Basidiomycota	Agaricomycetes	Agaricales	Cortinariaceae	Cortinarius
OTU_1550
OTU_1551	Basidiomycota	Agaricomycetes	Thelephorales	Thelephoraceae	Tomentella
OTU_1552	Basidiomycota	Agaricomycetes	Thelephorales	Thelephoraceae	Tomentella
OTU_1553	Ascomycota	Pezizomycotina_cls_Incertae_sedis	Pezizomycotina_ord_Incertae_sedis	Pezizomycotina_fam_Incertae_sedis	Triscelophorus
OTU_1554
OTU_1555	Ascomycota	Leotiomycetes	Helotiales	Myxotrichaceae
OTU_1556	Basidiomycota
OTU_1558	Ascomycota	Orbiliomycetes	Orbiliales
OTU_1559	Chytridiomycota	Rhizophlyctidomycetes	Rhizophlyctidales	Rhizophlyctidaceae	Rhizophlyctis	Rhizophlyctis rosea
OTU_156	Ascomycota	Eurotiomycetes	Eurotiales	Aspergillaceae	Penicillium
OTU_1562	Ascomycota	Sordariomycetes	Hypocreales	Clavicipitaceae	Paecilomyces	Paecilomyces purpureus
OTU_1563
OTU_1564	Ascomycota	Dothideomycetes	Pleosporales	Lophiostomataceae	Flabellascoma
OTU_1565	Ascomycota	Sordariomycetes	Hypocreales	Nectriaceae	Xenoacremonium	Xenoacremonium falcatum
OTU_1566	Ascomycota	Orbiliomycetes	Orbiliales
OTU_1567
OTU_1568	Basidiomycota	Agaricomycetes	Thelephorales	Thelephoraceae	Tomentella
OTU_1569	Basidiomycota	Agaricomycetes	Boletales	Boletaceae	Strobilomyces
OTU_157
OTU_1570	Ascomycota	Orbiliomycetes	Orbiliales	Orbiliales_fam_Incertae_sedis	Vermispora	Vermispora fusarina
OTU_1571	Basidiomycota	Agaricomycetes	Agaricales	Tricholomataceae
OTU_1572	Basidiomycota	Agaricomycetes	Cantharellales	Ceratobasidiaceae
OTU_1573	Ascomycota	Sordariomycetes
OTU_1574	Basidiomycota	Agaricomycetes	Cantharellales	Ceratobasidiaceae
OTU_1575	Basidiomycota	Agaricomycetes	Agaricales	Clavariaceae	Clavulinopsis
OTU_1576
OTU_158	Ascomycota	Eurotiomycetes
OTU_1580	Ascomycota	Dothideomycetes	Capnodiales	Teratosphaeriaceae	Recurvomyces
OTU_1581	Ascomycota	Eurotiomycetes	Eurotiales	Aspergillaceae	Aspergillus	Aspergillus penicillioides
OTU_1582	Ascomycota	Sordariomycetes	Ophiostomatales	Ophiostomataceae	Sporothrix	Sporothrix pallida
OTU_1583	Basidiomycota	Agaricomycetes	Thelephorales	Thelephoraceae	Tomentella
OTU_1584	Basidiomycota	Agaricomycetes	Agaricales	Clavariaceae	Ramariopsis
OTU_1585	Basidiomycota	Agaricomycetes	Agaricales	Psathyrellaceae	Psathyrella	Psathyrella complutensis
OTU_1586	Basidiomycota	Agaricomycetes	Atheliales	Atheliaceae	Piloderma	Piloderma byssinum
OTU_1587	Ascomycota
OTU_1588	Ascomycota	Eurotiomycetes	Chaetothyriales	Herpotrichiellaceae	Veronaea	Veronaea japonica
OTU_1589	Ascomycota
OTU_159	Ascomycota	Eurotiomycetes	Chaetothyriales
OTU_1590	Basidiomycota	Wallemiomycetes	Wallemiales	Wallemiaceae	Wallemia	Wallemia muriae
OTU_1591	Rozellomycota	Rozellomycotina_cls_Incertae_sedis	GS04
OTU_1592	Ascomycota	Eurotiomycetes	Eurotiales	Aspergillaceae	Penicillium
OTU_1593	Ascomycota	Sordariomycetes	Hypocreales	Nectriaceae	Xenoacremonium	Xenoacremonium falcatum
OTU_1594	Ascomycota	Sordariomycetes	Ophiostomatales	Ophiostomataceae	Sporothrix	Sporothrix pallida
OTU_1595	Ascomycota	Sordariomycetes	Hypocreales	Nectriaceae	Xenoacremonium	Xenoacremonium falcatum
OTU_1596	Basidiomycota	Agaricomycetes	Atheliales	Atheliaceae	Piloderma	Piloderma byssinum
OTU_1597	Ascomycota	Orbiliomycetes	Orbiliales	Orbiliaceae
OTU_1598	Basidiomycota	Agaricomycetes	Geastrales	Geastraceae	Geastrum	Geastrum kuharii
OTU_1599	Rozellomycota
OTU_16	Ascomycota	Pezizomycetes	Pezizales	Pyronemataceae
OTU_160	Ascomycota	Sordariomycetes	Chaetosphaeriales	Chaetosphaeriaceae	Chloridium
OTU_1600	Ascomycota	Eurotiomycetes	Chaetothyriales	Herpotrichiellaceae	Cladophialophora
OTU_1602	Chytridiomycota	Spizellomycetes	Spizellomycetales	Spizellomycetaceae	Spizellomyces	Spizellomyces palustris
OTU_1603	Ascomycota	Eurotiomycetes	Chaetothyriales	Herpotrichiellaceae	Cladophialophora
OTU_1604	Ascomycota	Sordariomycetes
OTU_1605	Rozellomycota
OTU_1606	Ascomycota	Sordariomycetes	Hypocreales	Bionectriaceae
OTU_1607	Ascomycota	Sordariomycetes	Hypocreales	Clavicipitaceae
OTU_1608	Basidiomycota	Agaricomycetes	Agaricales	Cortinariaceae	Cortinarius
OTU_1609
OTU_161	Basidiomycota	Agaricomycetes	Agaricales	Marasmiaceae
OTU_1610	Ascomycota	Pezizomycetes	Pezizales	Pyronemataceae	Heydenia
OTU_1611	Ascomycota	Leotiomycetes	Helotiales	Helotiales_fam_Incertae_sedis	Mycoarthris	Mycoarthris corallina
OTU_1612	Ascomycota	Leotiomycetes	Helotiales	Hyaloscyphaceae
OTU_1613	Basidiomycota	Agaricomycetes	Agaricales	Tricholomataceae	Trogia
OTU_1614	Mortierellomycota	Mortierellomycetes	Mortierellales	Mortierellaceae	Mortierella
OTU_1615	Basidiomycota	Agaricomycetes	Agaricales	Tricholomataceae	Mycena
OTU_1617	Ascomycota	Sordariomycetes	Hypocreales	Stachybotryaceae	Paramyrothecium	Paramyrothecium foliicola
OTU_1618	Chytridiomycota
OTU_1619	Ascomycota	Sordariomycetes	Hypocreales	Clavicipitaceae
OTU_162	Ascomycota	Eurotiomycetes	Eurotiales	Aspergillaceae	Penicillium
OTU_1620	Basidiomycota	Agaricomycetes	Atheliales	Atheliaceae	Byssocorticium
OTU_1621
OTU_1622
OTU_1623	Ascomycota	Sordariomycetes	Chaetosphaeriales	Chaetosphaeriaceae	Chaetosphaeria
OTU_1624	Ascomycota	Sordariomycetes	Chaetosphaeriales	Chaetosphaeriaceae	Chaetosphaeria
OTU_1625	Basidiomycota	Agaricomycetes	Agaricales	Psathyrellaceae	Coprinellus
OTU_1626	Ascomycota	Dothideomycetes	Pleosporales	Phaeosphaeriaceae	Setophaeosphaeria	Setophaeosphaeria badalingensis
OTU_1627	Ascomycota	Dothideomycetes	Pleosporales	Massarinaceae	Stagonospora
OTU_1628	Basidiomycota	Agaricomycetes	Agaricales	Pluteaceae	Pluteus	Pluteus pantherinus
OTU_1629	Ascomycota	Dothideomycetes	Pleosporales	Didymosphaeriaceae	Paraconiothyrium
OTU_163	Ascomycota	Dothideomycetes	Pleosporales	Phaeosphaeriaceae	Paraphoma	Paraphoma dioscoreae
OTU_1630	Basidiomycota	Agaricomycetes
OTU_1631	Ascomycota	Sordariomycetes	Hypocreales	Niessliaceae	Rosasphaeria	Rosasphaeria moravica
OTU_1632	Ascomycota	Leotiomycetes	Helotiales
OTU_1633	Basidiomycota	Agaricomycetes	Agaricales	Entolomataceae	Entoloma
OTU_1634	Ascomycota	Sordariomycetes	Microascales	Halosphaeriaceae	Remispora	Remispora stellata
OTU_1635	Ascomycota	Sordariomycetes	Hypocreales	Nectriaceae	Xenoacremonium	Xenoacremonium falcatum
OTU_1636	Ascomycota	Dothideomycetes	Pleosporales
OTU_1637	Basidiomycota	Agaricomycetes	Agaricales	Agaricaceae	Leucoagaricus
OTU_1638	Ascomycota	Sordariomycetes	Sordariales
OTU_1639	Basidiomycota	Agaricomycetes	Polyporales	Ganodermataceae	Ganoderma	Ganoderma hoehnelianum
OTU_164	Basidiomycota	Tremellomycetes
OTU_1640	Basidiomycota	Agaricomycetes	Agaricales	Cyphellaceae
OTU_1641
OTU_1642
OTU_1643	Ascomycota	Dothideomycetes	Venturiales	Sympoventuriaceae	Veronaeopsis	Veronaeopsis simplex
OTU_1644	Basidiomycota	Agaricomycetes	Agaricales	Tricholomataceae	Hemimycena	Hemimycena pseudolactea
OTU_1645	Basidiomycota	Agaricomycetes
OTU_1646	Ascomycota	Dothideomycetes	Pleosporales	Sporormiaceae	Preussia	Preussia persica
OTU_1647	Basidiomycota	Agaricomycetes
OTU_1648
OTU_1649	Ascomycota	Eurotiomycetes	Chaetothyriales	Herpotrichiellaceae	Capronia
OTU_165	Chytridiomycota	Chytridiomycetes	Chytridiales	Chytridiales_fam_Incertae_sedis	Pseudorhizidium	Pseudorhizidium endosporangiatum
OTU_1650
OTU_1652	Basidiomycota	Agaricomycetes
OTU_1653	Basidiomycota	Agaricomycetes	Agaricales	Entolomataceae	Entoloma
OTU_1654	Basidiomycota	Agaricomycetes	Thelephorales	Thelephoraceae	Tomentella
OTU_1655	Basidiomycota	Agaricomycetes	Cantharellales	Tulasnellaceae
OTU_1656	Chytridiomycota	Rhizophlyctidomycetes	Rhizophlyctidales	Sonoraphlyctidaceae	Sonoraphlyctis
OTU_1657	Rozellomycota	Rozellomycotina_cls_Incertae_sedis	GS05
OTU_1658	Mortierellomycota	Mortierellomycetes	Mortierellales	Mortierellaceae	Mortierella
OTU_1659	Basidiomycota	Agaricomycetes	Geastrales	Geastraceae	Myriostoma	Myriostoma coliforme
OTU_166	Ascomycota	Dothideomycetes	Capnodiales	Teratosphaeriaceae	Recurvomyces
OTU_1660	Ascomycota	Eurotiomycetes	Chaetothyriales
OTU_1662	Mortierellomycota	Mortierellomycetes	Mortierellales	Mortierellaceae	Mortierella	Mortierella rishikesha
OTU_1663	Basidiomycota	Agaricomycetes	Agaricales	Agaricaceae	Lepiota	Lepiota tomentella
OTU_1664	Ascomycota	Sordariomycetes	Hypocreales	Nectriaceae
OTU_1665	Ascomycota	Archaeorhizomycetes	Archaeorhizomycetales	Archaeorhizomycetaceae	Archaeorhizomyces
OTU_1666	Ascomycota	Dothideomycetes	Pleosporales	Pleosporaceae	Curvularia	Curvularia miyakei
OTU_1667	Basidiomycota	Agaricomycetes	Agaricales	Lycoperdaceae	Calvatia	Calvatia cyathiformis
OTU_1668	Ascomycota	Eurotiomycetes	Chaetothyriales	Herpotrichiellaceae
OTU_1669	Basidiomycota	Agaricomycetes	Agaricales	Clavariaceae	Clavulinopsis	Clavulinopsis corniculata
OTU_167	Ascomycota	Dothideomycetes	Pleosporales	Cucurbitariaceae	Pyrenochaeta	Pyrenochaeta lycopersici
OTU_1671	Ascomycota
OTU_1672	Ascomycota	Dothideomycetes	Pleosporales	Torulaceae	Torula
OTU_1673	Ascomycota	Dothideomycetes	Capnodiales	Teratosphaeriaceae	Recurvomyces
OTU_1674	Ascomycota	Sordariomycetes	Hypocreales
OTU_1675	Basidiomycota	Agaricomycetes	Boletales	Boletaceae	Boletus
OTU_1676
OTU_1677	Ascomycota	Sordariomycetes	Hypocreales	Nectriaceae	Thelonectria	Thelonectria lucida
OTU_1678
OTU_1679	Ascomycota	Dothideomycetes	Pleosporales	Phaeosphaeriaceae	Neosetophoma	Neosetophoma rosigena
OTU_168	Ascomycota
OTU_1680
OTU_1681	Basidiomycota	Agaricomycetes	Thelephorales	Thelephoraceae	Tomentella
OTU_1682	Basidiomycota	Agaricomycetes	Agaricales	Clavariaceae
OTU_1684	Kickxellomycota	GS19	GS19
OTU_1685	Ascomycota	Sordariomycetes
OTU_1686	Ascomycota	Dothideomycetes	Pleosporales
OTU_1687	Ascomycota	Dothideomycetes	Pleosporales	Phaeosphaeriaceae	Phaeosphaeria	Phaeosphaeria lunariae
OTU_1688	Basidiomycota	Cystobasidiomycetes	Erythrobasidiales	Erythrobasidiales_fam_Incertae_sedis	Sakaguchia
OTU_1689	Ascomycota	Sordariomycetes	Hypocreales	Bionectriaceae	Clonostachys	Clonostachys miodochialis
OTU_169	Ascomycota	Sordariomycetes	Hypocreales	Hypocreales_fam_Incertae_sedis	Acremonium	Acremonium furcatum
OTU_1690	Basidiomycota	Agaricomycetes	Thelephorales	Thelephoraceae	Tomentella
OTU_1691
OTU_1692	Ascomycota	Dothideomycetes	Pleosporales	Lophiostomataceae	Lophiostoma
OTU_1693	Ascomycota	Sordariomycetes	Hypocreales
OTU_1694
OTU_1695	Ascomycota	Sordariomycetes	Hypocreales	Nectriaceae	Xenoacremonium	Xenoacremonium falcatum
OTU_1696	Ascomycota
OTU_1697	Basidiomycota	Agaricomycetes	Agaricales	Inocybaceae	Inocybe
OTU_1698	Ascomycota	Sordariomycetes	Hypocreales	Hypocreaceae	Hypomyces	Hypomyces robledoi
OTU_1699	Ascomycota	Dothideomycetes	Capnodiales
OTU_17	Ascomycota	Sordariomycetes
OTU_170	Ascomycota	Sordariomycetes	Hypocreales	Nectriaceae	Xenoacremonium	Xenoacremonium falcatum
OTU_1700	Ascomycota	Dothideomycetes	Pleosporales	Torulaceae	Dendryphion	Dendryphion europaeum
OTU_1701
OTU_1702	Ascomycota	Eurotiomycetes	Eurotiales	Aspergillaceae	Penicillium
OTU_1703
OTU_1704	Ascomycota	Sordariomycetes	Chaetosphaeriales	Chaetosphaeriaceae	Chaetosphaeria
OTU_1705	Ascomycota	Eurotiomycetes	Chaetothyriales	Herpotrichiellaceae
OTU_1706	Chytridiomycota	Spizellomycetes	Spizellomycetales
OTU_1708	Ascomycota	Sordariomycetes	Diaporthales	Schizoparmaceae	Coniella	Coniella wangiensis
OTU_1709	Ascomycota	Sordariomycetes
OTU_171	Ascomycota	Sordariomycetes	Sordariales	Lasiosphaeriaceae	Cladorrhinum
OTU_1710	Basidiomycota	Agaricomycetes	Agaricales	Stephanosporaceae
OTU_1711	Ascomycota	Dothideomycetes	Pleosporales	Pleosporaceae	Edenia
OTU_1712	Ascomycota	Leotiomycetes	Helotiales	Helotiales_fam_Incertae_sedis	Triposporium	Triposporium cycadicola
OTU_1713	Ascomycota	Sordariomycetes	Chaetosphaeriales	Chaetosphaeriaceae	Chaetosphaeria
OTU_1714	Basidiomycota	Agaricomycetes	Thelephorales	Thelephoraceae	Tomentella	Tomentella fuscocinerea
OTU_1715	Ascomycota	Sordariomycetes	Xylariales	Diatrypaceae	Peroneutypa	Peroneutypa mackenziei
OTU_1716	Basidiomycota	Agaricomycetes	Thelephorales	Thelephoraceae	Tomentella
OTU_1717	Basidiomycota	Agaricomycetes	Thelephorales	Thelephoraceae	Tomentella
OTU_1718	Chytridiomycota	Rhizophydiomycetes	Rhizophydiales	Alphamycetaceae	Betamyces
OTU_1719	Ascomycota	Sordariomycetes	Hypocreales
OTU_172
OTU_1720	Ascomycota	Sordariomycetes	Hypocreales	Clavicipitaceae	Metarhizium	Metarhizium flavoviride
OTU_1721	Ascomycota	Sordariomycetes	Hypocreales	Nectriaceae	Xenoacremonium	Xenoacremonium falcatum
OTU_1722	Basidiomycota	Agaricomycetes	Atheliales	Atheliaceae	Piloderma	Piloderma byssinum
OTU_1723	Ascomycota	Eurotiomycetes	Eurotiales	Aspergillaceae	Aspergillus	Aspergillus flavus
OTU_1724
OTU_1725	Ascomycota	Dothideomycetes	Tubeufiales	Tubeufiaceae
OTU_1726	Ascomycota	Sordariomycetes	Hypocreales
OTU_1729
OTU_173	Entorrhizomycota	Entorrhizomycetes	Talbotiomycetales	Talbotiomycetaceae	Talbotiomyces	Talbotiomyces calosporus
OTU_1730
OTU_1731
OTU_1732	Mortierellomycota	Mortierellomycetes	Mortierellales	Mortierellaceae	Mortierella
OTU_1733	Basidiomycota	Agaricomycetes	Thelephorales	Thelephoraceae	Tomentella
OTU_1734	Basidiomycota	Agaricomycetes	Thelephorales	Thelephoraceae	Tomentella
OTU_1735	Basidiomycota	Agaricomycetes	Agaricales	Cortinariaceae	Cortinarius
OTU_1736	Rozellomycota
OTU_1737	Basidiomycota	Agaricomycetes	Atheliales	Atheliaceae	Piloderma	Piloderma byssinum
OTU_1739	Ascomycota	Sordariomycetes	Branch06
OTU_174	Ascomycota	Dothideomycetes	Pleosporales	Pleosporales_fam_Incertae_sedis	Pteridiospora
OTU_1740	Ascomycota	Leotiomycetes
OTU_1741
OTU_1742	Basidiomycota	Agaricomycetes	Atheliales	Atheliaceae	Piloderma	Piloderma byssinum
OTU_1743	Basidiomycota	Agaricomycetes	Atheliales	Atheliaceae	Byssocorticium
OTU_1744	Ascomycota	Sordariomycetes	Sordariales	Lasiosphaeriaceae
OTU_1745
OTU_1746	Ascomycota	Sordariomycetes	Hypocreales	Nectriaceae	Thelonectria	Thelonectria lucida
OTU_1747	Basidiomycota	Agaricomycetes	Agaricales	Clavariaceae	Clavaria	Clavaria falcata
OTU_1748
OTU_1749	Glomeromycota	Glomeromycetes	Glomerales	Glomeraceae
OTU_175	Basidiomycota	Agaricomycetes	Thelephorales	Thelephoraceae	Tomentella
OTU_1750	Ascomycota	Sordariomycetes	Hypocreales	Nectriaceae	Xenoacremonium	Xenoacremonium falcatum
OTU_1751	Ascomycota	Orbiliomycetes	Orbiliales	Orbiliaceae	Hyalorbilia
OTU_1752	Ascomycota	Sordariomycetes	Sordariales
OTU_1753	Rozellomycota	Rozellomycotina_cls_Incertae_sedis	GS02
OTU_1754	Ascomycota	Dothideomycetes	Capnodiales	Teratosphaeriaceae	Recurvomyces
OTU_1755
OTU_1756	Basidiomycota	Agaricomycetes	Atheliales	Atheliaceae	Piloderma	Piloderma byssinum
OTU_1757	Ascomycota	Sordariomycetes	Chaetosphaeriales	Chaetosphaeriaceae	Chaetosphaeria	Chaetosphaeria dilabens
OTU_1758	Basidiomycota	Agaricomycetes
OTU_1759	Ascomycota	Leotiomycetes	Helotiales	Leotiaceae	Alatospora	Alatospora pulchella
OTU_176
OTU_1760
OTU_1761	Ascomycota	Sordariomycetes	Xylariales	Microdochiaceae	Microdochium	Microdochium seminicola
OTU_1762
OTU_1763
OTU_1764	Ascomycota	Eurotiomycetes	Chaetothyriales	Herpotrichiellaceae	Veronaea	Veronaea japonica
OTU_1765	Ascomycota	Dothideomycetes	Pleosporales	Parabambusicolaceae	Multilocularia	Multilocularia bambusae
OTU_1766	Ascomycota	Eurotiomycetes	Chaetothyriales	Herpotrichiellaceae
OTU_1767	Basidiomycota	Agaricomycetes	Agaricales	Inocybaceae	Inocybe
OTU_1768	Basidiomycota	Agaricomycetes
OTU_1769	Mucoromycota	Mucoromycetes	Mucorales	Saksenaeaceae	Saksenaea	Saksenaea vasiformis
OTU_177	Ascomycota	Leotiomycetes	Helotiales
OTU_1770	Ascomycota	Sordariomycetes	Hypocreales
OTU_1771	Ascomycota	Eurotiomycetes	Chaetothyriales	Trichomeriaceae	Knufia	Knufia cryptophialidica
OTU_1773	Rozellomycota
OTU_1774	Ascomycota	Eurotiomycetes	Chaetothyriales	Herpotrichiellaceae	Rhinocladiella
OTU_1775
OTU_1776	Ascomycota	Dothideomycetes	Pleosporales	Corynesporascaceae	Corynespora	Corynespora smithii
OTU_1777	Ascomycota	Dothideomycetes	Pleosporales	Dictyosporiaceae	Pseudoconiothyrium	Pseudoconiothyrium broussonetiae
OTU_1778
OTU_1779	Ascomycota	Sordariomycetes	Hypocreales	Nectriaceae	Xenoacremonium	Xenoacremonium falcatum
OTU_178
OTU_1780	Ascomycota	Sordariomycetes	Hypocreales	Nectriaceae
OTU_1781	Kickxellomycota	Kickxellomycetes	Kickxellales	Kickxellaceae	Ramicandelaber	Ramicandelaber brevisporus
OTU_1782	Ascomycota	Eurotiomycetes	Chaetothyriales
OTU_1783	Ascomycota	Sordariomycetes	Chaetosphaeriales	Chaetosphaeriaceae	Chaetosphaeria
OTU_1784	Basidiomycota	Agaricomycetes	Agaricales	Agaricaceae	Leucoagaricus	Leucoagaricus rubrobrunneus
OTU_1785
OTU_1787	Basidiomycota	Agaricomycetes	Thelephorales	Thelephoraceae	Tomentella
OTU_1789	Ascomycota	Dothideomycetes	Venturiales	Venturiaceae	Venturia
OTU_179	Basidiomycota	Agaricomycetes	Thelephorales	Thelephoraceae	Tomentella
OTU_1790	Basidiomycota	Agaricomycetes	Thelephorales	Thelephoraceae	Tomentella
OTU_1791	Ascomycota	Dothideomycetes
OTU_1792	Basidiomycota	Tremellomycetes	Tremellales	Tremellaceae	Tremella
OTU_1793	Ascomycota	Sordariomycetes	Chaetosphaeriales	Chaetosphaeriaceae	Chaetosphaeria
OTU_1794	Ascomycota	Sordariomycetes	Xylariales	Xylariaceae	Daldinia	Daldinia caldariorum
OTU_1795	Ascomycota	Dothideomycetes	Pleosporales	Massariaceae	Massaria	Massaria inquinans
OTU_1796	Kickxellomycota	Kickxellomycetes	Kickxellales	Kickxellaceae	Ramicandelaber	Ramicandelaber taiwanensis
OTU_1797	Chytridiomycota	Rhizophlyctidomycetes	Rhizophlyctidales	Rhizophlyctidaceae	Rhizophlyctis	Rhizophlyctis rosea
OTU_1798	Basidiomycota	Agaricomycetes	Thelephorales	Thelephoraceae	Tomentella	Tomentella fuscocinerea
OTU_1799	Basidiomycota	Agaricomycetes	Agaricales	Podaxaceae	Podaxis	Podaxis pistillaris
OTU_18	Ascomycota	Eurotiomycetes	Eurotiales	Aspergillaceae	Penicillium
OTU_180	Ascomycota	Eurotiomycetes	Eurotiales	Aspergillaceae	Penicillium
OTU_1800
OTU_1801	Basidiomycota	Agaricomycetes	Thelephorales	Thelephoraceae	Tomentella
OTU_1802	Mucoromycota	Mucoromycetes	Mucorales	Cunninghamellaceae	Gongronella	Gongronella lacrispora
OTU_1803	Basidiomycota	Agaricomycetes	Geastrales	Geastraceae	Geastrum	Geastrum papinuttii
OTU_1804	Chytridiomycota	Rhizophydiomycetes	Rhizophydiales	Terramycetaceae	Terramyces	Terramyces subangulosum
OTU_1805
OTU_1806	Basidiomycota	Agaricomycetes	Thelephorales	Thelephoraceae	Odontia	Odontia duemmeri
OTU_1807	Ascomycota	Sordariomycetes	Sordariales	Lasiosphaeriaceae
OTU_1808	Ascomycota	Sordariomycetes	Microascales	Microascaceae	Rhinocladium	Rhinocladium lesnei
OTU_1809	Basidiomycota	Agaricomycetes	Cantharellales	Ceratobasidiaceae
OTU_181	Ascomycota	Sordariomycetes	Xylariales	Sporocadaceae	Discosia	Discosia pseudoartocreas
OTU_1810	Basidiomycota	Agaricomycetes	Agaricales	Agaricaceae	Leucoagaricus
OTU_1811	Basidiomycota	Atractiellomycetes	Atractiellales	Atractiellales_fam_Incertae_sedis	Helicogloea	Helicogloea septifera
OTU_1812
OTU_1813	Ascomycota	Sordariomycetes	Hypocreales
OTU_1814	Basidiomycota	Agaricomycetes	Agaricales	Tricholomataceae	Flagelloscypha
OTU_1815	Ascomycota	Sordariomycetes	Hypocreales
OTU_1816	Basidiomycota	Agaricomycetes	Thelephorales	Thelephoraceae	Tomentella
OTU_1817
OTU_1818
OTU_1819	Basidiomycota	Agaricomycetes	Thelephorales	Thelephoraceae	Tomentella
OTU_182	Ascomycota	Eurotiomycetes	Eurotiales	Aspergillaceae	Penicillium
OTU_1820	Ascomycota	Eurotiomycetes	Eurotiales	Aspergillaceae	Penicillium
OTU_1821	Ascomycota	Sordariomycetes	Hypocreales	Nectriaceae	Xenoacremonium	Xenoacremonium falcatum
OTU_1822	Basidiomycota	Tremellomycetes	Filobasidiales	Piskurozymaceae	Piskurozyma	Piskurozyma taiwanensis
OTU_1823	Ascomycota	Sordariomycetes	Xylariales	Xylariaceae	Neoanthostomella
OTU_1824	Basidiomycota	Agaricomycetes	Agaricales	Lyophyllaceae	Calocybe	Calocybe indica
OTU_1825	Ascomycota
OTU_1826	Basidiomycota	Agaricomycetes	Russulales	Lachnocladiaceae	Vararia	Vararia breviphysa
OTU_1827	Ascomycota	Dothideomycetes	Pleosporales	Morosphaeriaceae	Acrocalymma
OTU_1828	Basidiomycota	Agaricomycetes	Agaricales	Lyophyllaceae	Calocybe	Calocybe indica
OTU_1829	Basidiomycota	Agaricomycetes	Agaricales	Cortinariaceae	Cortinarius
OTU_183	Ascomycota	Sordariomycetes	Sordariales	Lasiosphaeriaceae
OTU_1830	Basidiomycota	Agaricomycetes	Agaricales	Lycoperdaceae	Lycoperdon	Lycoperdon purpurascens
OTU_1831	Ascomycota	Eurotiomycetes	Eurotiales	Aspergillaceae	Penicillium
OTU_1832	Ascomycota	Leotiomycetes
OTU_1833	Chytridiomycota
OTU_1834
OTU_1835	Ascomycota	Dothideomycetes
OTU_1836
OTU_1837	Basidiomycota	Agaricomycetes	Thelephorales	Thelephoraceae	Tomentella
OTU_1838	Ascomycota	Eurotiomycetes	Eurotiales
OTU_184	Ascomycota	Sordariomycetes	Hypocreales	Stachybotryaceae
OTU_1840	Ascomycota	Dothideomycetes	Pleosporales	Dictyosporiaceae	Aquadictyospora	Aquadictyospora lignicola
OTU_1841
OTU_1842	Kickxellomycota	GS19	GS19
OTU_1843	Mortierellomycota	Mortierellomycetes	Mortierellales	Mortierellaceae	Mortierella
OTU_1844
OTU_1845	Ascomycota	Dothideomycetes	Pleosporales	Periconiaceae	Periconia
OTU_1847	Ascomycota	Eurotiomycetes	Phaeomoniellales
OTU_1848	Rozellomycota
OTU_1849	Basidiomycota	Agaricomycetes	Thelephorales	Thelephoraceae	Tomentella	Tomentella fuscocinerea
OTU_185	Basidiomycota	Agaricomycetes	Agaricales	Marasmiaceae	Marasmius	Marasmius ciliatomarginatus
OTU_1850	Ascomycota	Dothideomycetes	Pleosporales
OTU_1852	Ascomycota	Sordariomycetes	Hypocreales	Nectriaceae	Xenoacremonium	Xenoacremonium falcatum
OTU_1853	Ascomycota	Eurotiomycetes	Eurotiales	Aspergillaceae	Penicillium	Penicillium sclerotiorum
OTU_1854
OTU_1855	Ascomycota	Dothideomycetes	Capnodiales	Teratosphaeriaceae	Recurvomyces
OTU_1856	Rozellomycota
OTU_1857	Ascomycota	Eurotiomycetes	Eurotiales	Aspergillaceae	Penicillium
OTU_1858	Ascomycota	Sordariomycetes	Xylariales	Xylariaceae
OTU_1859	Basidiomycota	Agaricomycetes	Agaricales	Lyophyllaceae	Calocybe	Calocybe indica
OTU_186	Ascomycota	Eurotiomycetes	Eurotiales	Aspergillaceae	Penicillium	Penicillium sclerotiorum
OTU_1860	Ascomycota	Dothideomycetes	Capnodiales	Teratosphaeriaceae	Recurvomyces
OTU_1861	Rozellomycota	Rozellomycotina_cls_Incertae_sedis	GS08
OTU_1862	Ascomycota	Leotiomycetes
OTU_1863
OTU_1864	Ascomycota	Dothideomycetes
OTU_1865
OTU_1866	Ascomycota	Dothideomycetes	Capnodiales	Teratosphaeriaceae	Recurvomyces
OTU_1867	Basidiomycota	Agaricomycetes	Agaricales	Tricholomataceae	Pseudobaeospora
OTU_1868	Ascomycota
OTU_1869	Basidiomycota	Agaricomycetes	Thelephorales	Thelephoraceae	Tomentella
OTU_187	Mortierellomycota	Mortierellomycetes	Mortierellales	Mortierellaceae	Mortierella
OTU_1870	Ascomycota	Sordariomycetes	Coniochaetales	Coniochaetaceae	Coniochaeta	Coniochaeta acaciae
OTU_1871	Basidiomycota	Agaricomycetes	Thelephorales	Thelephoraceae	Tomentella
OTU_1872	Ascomycota	Sordariomycetes	Hypocreales	Stachybotryaceae	Myxospora	Myxospora musae
OTU_1873	Ascomycota	Dothideomycetes	Pleosporales
OTU_1875	Ascomycota	Eurotiomycetes	Chaetothyriales
OTU_1876	Basidiomycota	Agaricomycetes	Geastrales	Geastraceae	Geastrum	Geastrum kuharii
OTU_1877	Basidiomycota	Agaricomycetes	Thelephorales	Thelephoraceae	Tomentella
OTU_1878
OTU_1879	Basidiomycota	Agaricomycetes	Agaricales	Entolomataceae	Entoloma
OTU_188	Ascomycota	Dothideomycetes	Pleosporales	Coniothyriaceae	Hazslinszkyomyces
OTU_1880	Chytridiomycota	Rhizophlyctidomycetes	Rhizophlyctidales	Rhizophlyctidaceae	Rhizophlyctis
OTU_1883	Ascomycota	Sordariomycetes	Hypocreales	Clavicipitaceae	Claviceps	Claviceps paspali
OTU_1884	Ascomycota	Eurotiomycetes	Chaetothyriales	Chaetothyriaceae
OTU_1885	Basidiomycota	Agaricomycetes	Thelephorales	Thelephoraceae	Tomentella	Tomentella fuscocinerea
OTU_1886	Basidiomycota	Agaricomycetes	Thelephorales	Thelephoraceae	Tomentella
OTU_1887	Basidiomycota	Agaricomycetes	Thelephorales	Thelephoraceae	Tomentella
OTU_1888	Ascomycota	Archaeorhizomycetes
OTU_1889	Ascomycota	Sordariomycetes	Xylariales
OTU_189	Ascomycota	Leotiomycetes	Helotiales	Helotiales_fam_Incertae_sedis	Leptodontidium
OTU_1890	Ascomycota	Dothideomycetes
OTU_1891	Ascomycota	Dothideomycetes	Pleosporales	Lindgomycetaceae	Lindgomyces	Lindgomyces cinctosporus
OTU_1892
OTU_1893	Basidiomycota	Agaricomycetes	Russulales	Peniophoraceae	Peniophora
OTU_1894	Chytridiomycota	Spizellomycetes	Spizellomycetales	Spizellomycetaceae	Spizellomyces	Spizellomyces plurigibbosus
OTU_1895	Basidiomycota	Agaricomycetes	Thelephorales	Thelephoraceae	Pseudotomentella
OTU_1896	Ascomycota	Sordariomycetes	Hypocreales	Nectriaceae
OTU_1897	Basidiomycota	Agaricomycetes	Agaricales	Entolomataceae	Entoloma
OTU_1898
OTU_1899	Rozellomycota
OTU_19	Ascomycota	Geoglossomycetes	Geoglossales	Geoglossaceae	Trichoglossum
OTU_190	Basidiomycota	Agaricomycetes	Phallales	Phallaceae	Phallus	Phallus impudicus
OTU_1900	Ascomycota	Sordariomycetes	Xylariales	Xylariales_fam_Incertae_sedis	Anungitiomyces	Anungitiomyces stellenboschiensis
OTU_1901	Basidiomycota	Agaricomycetes	Thelephorales	Thelephoraceae	Tomentella	Tomentella fuscocinerea
OTU_1902	Basidiomycota	Agaricomycetes	Agaricales	Lyophyllaceae	Termitomyces
OTU_1903	Ascomycota	Dothideomycetes	Pleosporales
OTU_1904	Ascomycota	Eurotiomycetes	Chaetothyriales	Chaetothyriales_fam_Incertae_sedis	Strelitziana	Strelitziana africana
OTU_1905	Basidiomycota	Agaricomycetes	Thelephorales	Thelephoraceae	Tomentella
OTU_1906
OTU_1907
OTU_1908
OTU_1909
OTU_191	Ascomycota	Eurotiomycetes	Chaetothyriales	Herpotrichiellaceae
OTU_1910	Ascomycota	Eurotiomycetes	Eurotiales	Aspergillaceae	Aspergillus	Aspergillus flavus
OTU_1911	Ascomycota	Eurotiomycetes	Chaetothyriales	Herpotrichiellaceae
OTU_1912	Ascomycota	Sordariomycetes	Hypocreales	Nectriaceae	Gibberella	Gibberella zeae
OTU_1913	Chytridiomycota	Spizellomycetes	Spizellomycetales	Spizellomycetaceae	Spizellomyces
OTU_1914	Ascomycota	Dothideomycetes	Pleosporales	Dictyosporiaceae	Pseudocoleophoma	Pseudocoleophoma bauhiniae
OTU_1915	Basidiomycota	Tremellomycetes	Filobasidiales	Filobasidiaceae	Heterocephalacria	Heterocephalacria arrabidensis
OTU_1916	Ascomycota	Dothideomycetes	Pleosporales
OTU_1917	Ascomycota	Sordariomycetes	Hypocreales	Nectriaceae	Xenoacremonium	Xenoacremonium falcatum
OTU_1918	Ascomycota	Eurotiomycetes	Chaetothyriales
OTU_1919	Ascomycota	Dothideomycetes	Pleosporales	Phaeosphaeriaceae	Phaeosphaeria	Phaeosphaeria spartinae
OTU_192	Basidiomycota	Agaricomycetes	Hymenochaetales	Schizoporaceae	Xylodon	Xylodon erastii
OTU_1920	Ascomycota	Dothideomycetes	Capnodiales	Teratosphaeriaceae	Recurvomyces
OTU_1921	Basidiomycota	Tremellomycetes	Tremellales	Bulleribasidiaceae	Hannaella	Hannaella kunmingensis
OTU_1922	Ascomycota	Dothideomycetes	Minutisphaerales	Minutisphaeraceae	Minutisphaera
OTU_1923	Monoblepharomycota	Monoblepharidomycetes
OTU_1924	Basidiomycota	Agaricomycetes	Auriculariales	Auriculariaceae	Auricularia
OTU_1925	Basidiomycota	Agaricomycetes	Thelephorales	Thelephoraceae	Tomentella
OTU_1926
OTU_1927	Ascomycota	Sordariomycetes	Xylariales	Xylariales_fam_Incertae_sedis	Castanediella	Castanediella couratarii
OTU_1928	Glomeromycota	Glomeromycetes	Glomerales	Glomeraceae
OTU_1929	Ascomycota	Sordariomycetes	Hypocreales	Hypocreales_fam_Incertae_sedis	Trichothecium	Trichothecium ovalisporum
OTU_193	Ascomycota	Eurotiomycetes
OTU_1930	Glomeromycota	Glomeromycetes	Glomerales	Glomeraceae
OTU_1931	Ascomycota	Sordariomycetes	Hypocreales	Stachybotryaceae	Myrothecium	Myrothecium verrucaria
OTU_1932	Ascomycota	Orbiliomycetes	Orbiliales	Orbiliaceae
OTU_1933	Ascomycota	Dothideomycetes	Capnodiales	Teratosphaeriaceae	Recurvomyces
OTU_1934
OTU_1935	Ascomycota	Dothideomycetes	Venturiales	Sympoventuriaceae	Ochroconis	Ochroconis tshawytschae
OTU_1936	Ascomycota	Dothideomycetes	Capnodiales
OTU_1937	Ascomycota	Eurotiomycetes
OTU_1938
OTU_1939
OTU_194	Ascomycota	Sordariomycetes	Hypocreales	Clavicipitaceae	Metapochonia	Metapochonia suchlasporia
OTU_1940	Basidiomycota	Agaricomycetes	Agaricales	Clavariaceae	Clavulinopsis
OTU_1941	Basidiomycota	Agaricomycetes	Agaricales	Hygrophoraceae	Hygrocybe	Hygrocybe insipida
OTU_1942	Ascomycota	Pezizomycetes	Pezizales	Pyronemataceae
OTU_1943	Basidiomycota	Agaricomycetes	Thelephorales	Thelephoraceae	Tomentella
OTU_1944	Ascomycota
OTU_1945	Ascomycota	Dothideomycetes	Tubeufiales	Tubeufiaceae	Tubeufia	Tubeufia fangchengensis
OTU_1946	Basidiomycota	Cystobasidiomycetes	Cystobasidiomycetes_ord_Incertae_sedis	Buckleyzymaceae	Buckleyzyma	Buckleyzyma armeniaca
OTU_1947	Ascomycota	Sordariomycetes	Hypocreales
OTU_1948
OTU_1949	Basidiomycota	Agaricomycetes	Boletales	Boletaceae	Leccinum
OTU_195	Ascomycota	Sordariomycetes	Hypocreales	Clavicipitaceae
OTU_1950	Ascomycota	Dothideomycetes	Pleosporales	Cucurbitariaceae	Cucitella	Cucitella opali
OTU_1952
OTU_1953	Ascomycota	Sordariomycetes	Myrmecridiales	Myrmecridiales_fam_Incertae_sedis	Atractospora	Atractospora reticulata
OTU_1954	Chytridiomycota	Rhizophydiomycetes	Rhizophydiales	Alphamycetaceae	Betamyces
OTU_1955	Ascomycota	Archaeorhizomycetes	Archaeorhizomycetales	Archaeorhizomycetaceae	Archaeorhizomyces
OTU_1956	Ascomycota	Leotiomycetes
OTU_1958	Basidiomycota	Agaricomycetes	Agaricales	Broomeiaceae	Broomeia
OTU_1959	Ascomycota	Dothideomycetes	Capnodiales	Mycosphaerellaceae	Zasmidium	Zasmidium dasypogonis
OTU_196	Ascomycota	Sordariomycetes	Sordariales
OTU_1960	Ascomycota	Sordariomycetes	Hypocreales	Stachybotryaceae
OTU_1961	Ascomycota	Eurotiomycetes	Chaetothyriales
OTU_1962
OTU_1963	Basidiomycota	Agaricomycetes	Sebacinales
OTU_1964	Ascomycota	Eurotiomycetes	Chaetothyriales	Chaetothyriales_fam_Incertae_sedis	Neophaeococcomyces	Neophaeococcomyces catenatus
OTU_1966	Ascomycota	Orbiliomycetes	Orbiliales	Orbiliaceae	Arthrobotrys	Arthrobotrys dactyloides
OTU_1967	Ascomycota	Sordariomycetes	Hypocreales	Hypocreaceae	Monocillium	Monocillium griseo-ochraceum
OTU_1968	Basidiomycota	Agaricomycetes	Agaricales	Pterulaceae	Aphanobasidium	Aphanobasidium pseudotsugae
OTU_1969	Ascomycota	Sordariomycetes	Chaetosphaeriales	Chaetosphaeriaceae	Chaetosphaeria
OTU_197	Ascomycota	Dothideomycetes	Dothideales	Dothioraceae	Hormonema	Hormonema viticola
OTU_1970	Rozellomycota	Microsporidea	Microsporidea_ord_Incertae_sedis	Caudosporidae	Caudospora
OTU_1971	Basidiomycota	Agaricomycetes	Thelephorales	Thelephoraceae	Tomentella
OTU_1972	Ascomycota
OTU_1973	Basidiomycota	Agaricomycetes	Thelephorales	Thelephoraceae	Tomentella
OTU_1974	Ascomycota	Eurotiomycetes	Chaetothyriales	Herpotrichiellaceae	Veronaea	Veronaea japonica
OTU_1975
OTU_1976	Ascomycota	Dothideomycetes	Pleosporales
OTU_1977	Basidiomycota	Agaricomycetes	Agaricales	Cortinariaceae	Cortinarius	Cortinarius saturatus
OTU_1978	Basidiomycota	Agaricomycetes	Boletales	Serpulaceae	Austropaxillus
OTU_1979	Ascomycota	Eurotiomycetes	Onygenales	Gymnoascaceae
OTU_198	Ascomycota	Eurotiomycetes	Chaetothyriales	Herpotrichiellaceae
OTU_1980	Ascomycota	Dothideomycetes	Capnodiales	Teratosphaeriaceae	Recurvomyces
OTU_1981	Ascomycota	Pezizomycetes	Pezizales	Pyronemataceae	Scutellinia	Scutellinia crinita
OTU_1982	Rozellomycota	Rozellomycotina_cls_Incertae_sedis	GS05
OTU_1984	Rozellomycota
OTU_1985	Basidiomycota	Agaricomycetes	Thelephorales	Thelephoraceae	Tomentella
OTU_1986	Basidiomycota	Agaricomycetes	Thelephorales	Thelephoraceae	Tomentella
OTU_1988	Ascomycota	Dothideomycetes	Pleosporales	Phaeosphaeriaceae	Phaeosphaeria
OTU_1989	Ascomycota	Leotiomycetes	Helotiales	Helotiales_fam_Incertae_sedis	Chalara
OTU_199	Ascomycota	Sordariomycetes	Coniochaetales	Coniochaetaceae	Coniochaeta	Coniochaeta luteoviridis
OTU_1990	Basidiomycota	Agaricomycetes	Agaricales	Cortinariaceae	Cortinarius
OTU_1991	Ascomycota	Pezizomycetes
OTU_1992	Ascomycota	Eurotiomycetes
OTU_1993	Mortierellomycota	Mortierellomycetes	Mortierellales	Mortierellaceae	Mortierella	Mortierella oligospora
OTU_1994	Ascomycota	Sordariomycetes	Sordariales	Lasiosphaeriaceae	Podospora	Podospora pyriformis
OTU_1995	Ascomycota	Dothideomycetes	Capnodiales
OTU_1996	Ascomycota	Eurotiomycetes	Chaetothyriales	Herpotrichiellaceae	Cladophialophora
OTU_1997	Ascomycota	Sordariomycetes	Ophiostomatales	Ophiostomataceae	Sporothrix	Sporothrix pallida
OTU_1998	Basidiomycota	Agaricomycetes	Atheliales	Atheliaceae	Piloderma	Piloderma byssinum
OTU_1999	Ascomycota	Pezizomycetes	Pezizales	Pyronemataceae	Scutellinia	Scutellinia vitreola
OTU_2	Ascomycota	Eurotiomycetes	Eurotiales	Trichocomaceae	Talaromyces	Talaromyces erythromellis
OTU_20	Ascomycota	Sordariomycetes	Sordariales	Lasiosphaeriaceae
OTU_200	Ascomycota	Sordariomycetes	Hypocreales	Nectriaceae	Fusarium	Fusarium chlamydosporum
OTU_2000	Ascomycota	Sordariomycetes	Hypocreales	Nectriaceae	Xenoacremonium	Xenoacremonium falcatum
OTU_2001
OTU_2002	Basidiomycota	Agaricomycetes	Thelephorales	Thelephoraceae	Tomentella
OTU_2003	Chytridiomycota	Lobulomycetes	Lobulomycetales
OTU_2004
OTU_2005	Ascomycota	Sordariomycetes	Hypocreales	Nectriaceae	Fusicolla	Fusicolla violacea
OTU_2006	Mortierellomycota	Mortierellomycetes	Mortierellales	Mortierellaceae	Mortierella
OTU_2007	Ascomycota	Sordariomycetes	Chaetosphaeriales	Chaetosphaeriaceae	Chaetosphaeria
OTU_2008	Basidiomycota	Agaricomycetes	Thelephorales	Thelephoraceae	Tomentella
OTU_2009	Rozellomycota	Rozellomycotina_cls_Incertae_sedis	GS07
OTU_201	Basidiomycota	Agaricomycetes	Thelephorales	Thelephoraceae	Tomentella
OTU_2010
OTU_2011	Ascomycota	Geoglossomycetes	Geoglossales	Geoglossaceae	Geoglossum	Geoglossum variabilisporum
OTU_2013	Ascomycota	Sordariomycetes
OTU_2014	Olpidiomycota	Olpidiomycetes	Olpidiales	Olpidiaceae	Olpidium	Olpidium brassicae
OTU_2015	Basidiomycota	Tremellomycetes
OTU_2016	Ascomycota	Archaeorhizomycetes	Archaeorhizomycetales	Archaeorhizomycetaceae	Archaeorhizomyces
OTU_2017	Basidiomycota	Agaricomycetes	Thelephorales	Thelephoraceae	Tomentella	Tomentella fuscocinerea
OTU_2018	Ascomycota	Sordariomycetes	Sordariales
OTU_2019	Basidiomycota	Agaricomycetes	Agaricales	Cortinariaceae	Cortinarius
OTU_202	Ascomycota	Sordariomycetes	Sordariales	Lasiosphaeriaceae
OTU_2020	Basidiomycota	Agaricomycetes	Thelephorales	Thelephoraceae	Tomentella
OTU_2021	Chytridiomycota	Spizellomycetes	Spizellomycetales
OTU_2022	Ascomycota	Sordariomycetes	Hypocreales	Nectriaceae	Xenoacremonium	Xenoacremonium falcatum
OTU_2024	Basidiomycota	Agaricomycetes	Agaricales	Cortinariaceae	Cortinarius	Cortinarius saturatus
OTU_2025	Ascomycota	Eurotiomycetes	Chaetothyriales	Herpotrichiellaceae
OTU_2026	Basidiomycota	Agaricomycetes	Agaricales	Tricholomataceae	Bonomyces
OTU_2027	Chytridiomycota	GS14
OTU_2028	Basidiomycota	Agaricomycetes	Russulales	Lachnocladiaceae	Dichostereum	Dichostereum orientale
OTU_2029	Basidiomycota	Geminibasidiomycetes	Geminibasidiales	Geminibasidiaceae	Geminibasidium	Geminibasidium hirsutum
OTU_203	Ascomycota	Sordariomycetes	Chaetosphaeriales	Chaetosphaeriaceae	Chaetosphaeria
OTU_2030
OTU_2031	Ascomycota	Eurotiomycetes	Chaetothyriales	Herpotrichiellaceae
OTU_2032	Ascomycota	Sordariomycetes	Chaetosphaeriales	Chaetosphaeriaceae	Chaetosphaeria
OTU_2034	Ascomycota	Sordariomycetes	Ophiostomatales	Ophiostomataceae	Sporothrix	Sporothrix pallida
OTU_2035
OTU_2037	Ascomycota	Dothideomycetes	Capnodiales	Teratosphaeriaceae	Recurvomyces
OTU_2038	Ascomycota	Sordariomycetes	Chaetosphaeriales	Chaetosphaeriaceae	Chaetosphaeria
OTU_2039	Ascomycota	Dothideomycetes	Venturiales	Venturiaceae
OTU_204	Ascomycota	Geoglossomycetes	Geoglossales
OTU_2041	Ascomycota	Leotiomycetes
OTU_2042	Basidiomycota	Agaricomycetes	Agaricales	Cortinariaceae	Cortinarius	Cortinarius saturatus
OTU_2043	Ascomycota	Sordariomycetes	Hypocreales	Nectriaceae	Xenoacremonium	Xenoacremonium falcatum
OTU_2044	Basidiomycota	Agaricomycetes	Agaricales
OTU_2045	Basidiomycota	Agaricomycetes	Atheliales	Atheliaceae	Tylospora
OTU_2046	Basidiomycota	Agaricomycetes	Agaricales
OTU_2047	Ascomycota	Leotiomycetes	Helotiales	Helotiaceae	Scytalidium	Scytalidium lignicola
OTU_2048	Basidiomycota	Agaricomycetes	Agaricales	Strophariaceae	Tubaria	Tubaria keralensis
OTU_2049	Ascomycota	Sordariomycetes	Xylariales	Xylariaceae	Daldinia	Daldinia albofibrosa
OTU_205	Basidiomycota	Agaricomycetes	Agaricales	Clavariaceae	Clavaria	Clavaria fragilis
OTU_2051	Ascomycota	Sordariomycetes	Xylariales	Xylariaceae
OTU_2052	Ascomycota	Sordariomycetes
OTU_2053
OTU_2054	Ascomycota	Dothideomycetes	Pleosporales
OTU_2055	Ascomycota	Eurotiomycetes	Eurotiales	Aspergillaceae	Penicillium
OTU_2056	Ascomycota	Leotiomycetes	Helotiales
OTU_2057	Ascomycota	Sordariomycetes	Hypocreales	Clavicipitaceae
OTU_2058	Ascomycota	Eurotiomycetes	Eurotiales	Trichocomaceae	Thermomyces	Thermomyces lanuginosus
OTU_2059	Ascomycota	Sordariomycetes	Hypocreales	Cordycipitaceae	Lecanicillium	Lecanicillium longisporum
OTU_206	Ascomycota	Eurotiomycetes	Eurotiales	Aspergillaceae	Penicillium
OTU_2060
OTU_2061
OTU_2062	Rozellomycota
OTU_2063	Basidiomycota	Agaricomycetes	Russulales	Albatrellaceae
OTU_2064	Ascomycota	Dothideomycetes	Pleosporales	Dictyosporiaceae	Dictyosporium	Dictyosporium heptasporum
OTU_2065	Basidiomycota	Agaricomycetes	Agaricales	Pleurotaceae	Hohenbuehelia
OTU_2066	Ascomycota	Dothideomycetes	Pleosporales	Pleosporaceae	Bipolaris
OTU_2067	Ascomycota
OTU_2069	Chytridiomycota	Spizellomycetes	Spizellomycetales	Spizellomycetaceae	Spizellomyces
OTU_207	Ascomycota
OTU_2070	Basidiomycota	Agaricomycetes	Thelephorales	Thelephoraceae	Tomentella
OTU_2071	Basidiomycota	Agaricomycetes	Agaricales	Cortinariaceae	Cortinarius
OTU_2072	Basidiomycota	Agaricomycetes	Gomphales	Gomphaceae	Ramaria	Ramaria decurrens
OTU_2073	Ascomycota	Sordariomycetes	Sordariales
OTU_2074	Basidiomycota	Microbotryomycetes	Microbotryomycetes_ord_Incertae_sedis	Microbotryomycetes_fam_Incertae_sedis	Curvibasidium	Curvibasidium cygneicollum
OTU_2075	Ascomycota	Eurotiomycetes	Onygenales	Gymnoascaceae	Gymnoascus	Gymnoascus demonbreunii
OTU_2076	Ascomycota	Dothideomycetes	Pleosporales	Cucurbitariaceae	Synfenestella	Synfenestella sorbi
OTU_2077	Chytridiomycota	Spizellomycetes	Spizellomycetales	Powellomycetaceae	Powellomyces	Powellomyces hirtus
OTU_2078	Basidiomycota	Agaricomycetes	Agaricales	Entolomataceae	Entoloma
OTU_2079	Basidiomycota	Agaricomycetes	Atheliales	Atheliaceae	Byssocorticium
OTU_208	Ascomycota	Sordariomycetes	Ophiostomatales	Ophiostomataceae	Sporothrix	Sporothrix pallida
OTU_2080	Mucoromycota	Mucoromycetes	Mucorales	Cunninghamellaceae	Gongronella
OTU_2082	Basidiomycota	Agaricomycetes	Agaricales	Psathyrellaceae	Psathyrella	Psathyrella clivensis
OTU_2083	Ascomycota	Leotiomycetes	Helotiales	Leotiaceae	Alatospora
OTU_2084
OTU_2085
OTU_2086	Basidiomycota	Agaricomycetes	Agaricales	Agaricaceae
OTU_2087	Ascomycota	Dothideomycetes	Pleosporales
OTU_2089	Basidiomycota	Agaricomycetes	Atheliales	Atheliaceae	Piloderma	Piloderma byssinum
OTU_209
OTU_2091	Chytridiomycota
OTU_2092	Ascomycota	Dothideomycetes	Pleosporales
OTU_2093	Ascomycota
OTU_2094	Basidiomycota	Agaricomycetes	Agaricales
OTU_2095	Ascomycota	Eurotiomycetes
OTU_2096	Basidiomycota	Agaricomycetes	Agaricales	Omphalotaceae	Omphalotus	Omphalotus olearius
OTU_2099	Basidiomycota	Agaricomycetes	Agaricales	Agaricaceae	Agaricus
OTU_21	Ascomycota	Eurotiomycetes	Eurotiales	Aspergillaceae	Penicillium
OTU_210	Basidiomycota	Agaricomycetes	Agaricales	Crepidotaceae	Neopaxillus	Neopaxillus dominicanus
OTU_2100	Basidiomycota	Agaricomycetes	Agaricales	Clavariaceae	Clavaria	Clavaria falcata
OTU_2101	Ascomycota	Archaeorhizomycetes	Archaeorhizomycetales	Archaeorhizomycetaceae	Archaeorhizomyces
OTU_2102	Basidiomycota	Agaricomycetes	Agaricales	Hygrophoraceae	Cuphophyllus
OTU_2103	Ascomycota	Eurotiomycetes	Eurotiales	Aspergillaceae	Penicillium
OTU_2104	Basidiomycota	Agaricomycetes	Agaricales	Clavariaceae
OTU_2105	Glomeromycota	Glomeromycetes	Glomerales	Glomeraceae
OTU_2106	Ascomycota	Pezizomycetes
OTU_2107	Ascomycota	Eurotiomycetes
OTU_2108	Basidiomycota	Agaricostilbomycetes	Agaricostilbales	Chionosphaeraceae	Kurtzmanomyces
OTU_2109	Ascomycota	Sordariomycetes	Magnaporthales	Magnaporthaceae	Magnaporthe	Magnaporthe oryzae
OTU_211	Ascomycota	Dothideomycetes	Capnodiales	Cladosporiaceae	Cladosporium	Cladosporium sphaerospermum
OTU_2111	Ascomycota	Leotiomycetes	Helotiales	Leotiaceae	Gorgomyces
OTU_2112	Basidiomycota	Agaricomycetes	Geastrales	Geastraceae	Geastrum
OTU_2113	Kickxellomycota	Kickxellomycetes	Kickxellales	Kickxellaceae	Ramicandelaber
OTU_2114
OTU_2115	Ascomycota	Geoglossomycetes	Geoglossales	Geoglossaceae	Trichoglossum	Trichoglossum octopartitum
OTU_2116	Basidiomycota	Agaricomycetes	Agaricales	Cortinariaceae	Cortinarius	Cortinarius saturatus
OTU_2117	Ascomycota	Sordariomycetes	Hypocreales	Bionectriaceae	Clonostachys	Clonostachys divergens
OTU_2119
OTU_212	Mortierellomycota	Mortierellomycetes	Mortierellales
OTU_2120
OTU_2121
OTU_2122	Ascomycota	Eurotiomycetes	Onygenales	Onygenaceae	Auxarthron	Auxarthron umbrinum
OTU_2123
OTU_2124	Basidiomycota	Agaricomycetes	Agaricales	Lycoperdaceae	Bovista	Bovista plumbea
OTU_2125	Ascomycota	Sordariomycetes	Hypocreales	Hypocreales_fam_Incertae_sedis	Acremonium	Acremonium masseei
OTU_2126	Glomeromycota	Glomeromycetes	Glomerales	Glomeraceae	Glomus
OTU_2127	Basidiomycota	Agaricomycetes	Sebacinales	Sebacinaceae	Sebacina
OTU_2129	Basidiomycota	Agaricomycetes	Thelephorales	Thelephoraceae	Tomentella	Tomentella fuscocinerea
OTU_213	Basidiomycota	Agaricomycetes	Agaricales	Entolomataceae	Entoloma
OTU_2130	Basidiomycota	Agaricomycetes	Agaricales	Tricholomataceae	Omphalina	Omphalina rivulicola
OTU_2131	Basidiomycota	Agaricomycetes	Thelephorales	Thelephoraceae	Tomentella
OTU_2132	Ascomycota	Sordariomycetes	Hypocreales	Nectriaceae	Xenoacremonium	Xenoacremonium falcatum
OTU_2133	Basidiomycota	Agaricomycetes	Agaricales	Lycoperdaceae	Lycoperdon	Lycoperdon purpurascens
OTU_2134	Basidiomycota	Dacrymycetes
OTU_2135	Ascomycota	Sordariomycetes	Hypocreales	Nectriaceae	Xenoacremonium	Xenoacremonium falcatum
OTU_2136	Ascomycota	Orbiliomycetes	Orbiliales	Orbiliaceae
OTU_2138	Ascomycota	Dothideomycetes	Capnodiales
OTU_2139	Basidiomycota	Agaricomycetes	Trechisporales	Hydnodontaceae	Trechispora
OTU_214	Basidiomycota	Agaricomycetes	Thelephorales	Thelephoraceae	Tomentella
OTU_2140	Ascomycota	Dothideomycetes	Pleosporales	Pleosporales_fam_Incertae_sedis	Hermatomyces
OTU_2141	Rozellomycota	Rozellomycotina_cls_Incertae_sedis	GS11
OTU_2142	Basidiomycota	Agaricomycetes	Agaricales	Tricholomataceae	Mycena	Mycena zephirus
OTU_2143	Basidiomycota	Tremellomycetes	Tremellales	Bulleribasidiaceae	Vishniacozyma	Vishniacozyma taibaiensis
OTU_2144	Ascomycota	Dothideomycetes	Pleosporales	Pleosporales_fam_Incertae_sedis	Pteridiospora
OTU_2145	Ascomycota	Eurotiomycetes	Chaetothyriales
OTU_2146	Basidiomycota	Agaricomycetes	Agaricales	Tricholomataceae	Floccularia	Floccularia luteovirens
OTU_2147	Ascomycota	Sordariomycetes	Myrmecridiales
OTU_2149	Basidiomycota	Agaricomycetes	Agaricales	Clavariaceae
OTU_215	Ascomycota	Sordariomycetes	Glomerellales	Plectosphaerellaceae	Gibellulopsis	Gibellulopsis chrysanthemi
OTU_2150	Basidiomycota	Tremellomycetes	Tremellales	Bulleribasidiaceae	Hannaella
OTU_2151	Ascomycota	Dothideomycetes	Pleosporales
OTU_2152	Basidiomycota	Agaricomycetes	Cantharellales	Ceratobasidiaceae
OTU_2153	Kickxellomycota	Kickxellomycetes	Kickxellales	Kickxellaceae	Ramicandelaber	Ramicandelaber taiwanensis
OTU_2154
OTU_2155	Basidiomycota	Agaricomycetes	Thelephorales	Thelephoraceae	Tomentella
OTU_2156
OTU_2157	Rozellomycota
OTU_2158	Aphelidiomycota	Aphelidiomycetes	GS16
OTU_216	Ascomycota	Eurotiomycetes	Eurotiales	Aspergillaceae	Penicillium
OTU_2160	Basidiomycota	Agaricomycetes	Sebacinales	Sebacinaceae	Sebacina
OTU_2161	Basidiomycota	Agaricomycetes	Agaricales	Cortinariaceae	Cortinarius	Cortinarius saturatus
OTU_2162	Basidiomycota	Agaricomycetes	Thelephorales	Thelephoraceae	Tomentella	Tomentella fuscocinerea
OTU_2163	Ascomycota	Leotiomycetes	Helotiales	Dermateaceae	Calloria	Calloria urticae
OTU_2164	Ascomycota	Dothideomycetes	Pleosporales	Massariaceae	Massaria	Massaria gigantispora
OTU_2165	Ascomycota	Pezizomycetes
OTU_2166	Basidiomycota	Agaricomycetes	Thelephorales	Thelephoraceae	Tomentella
OTU_2167	Glomeromycota	Glomeromycetes	Glomerales	Glomeraceae
OTU_2168	Basidiomycota	Tremellomycetes	Tremellales	Tremellaceae	Cryptococcus
OTU_2169	Ascomycota	Dothideomycetes	Venturiales	Venturiaceae
OTU_217	Basidiomycota	Agaricomycetes	Agaricales	Agaricaceae	Echinoderma	Echinoderma echinaceum
OTU_2172
OTU_2173	Basidiomycota	Agaricomycetes	Agaricales	Bolbitiaceae	Conocybe	Conocybe enderlei
OTU_2174	Ascomycota	Sordariomycetes	Chaetosphaeriales	Chaetosphaeriaceae	Chaetosphaeria
OTU_2175	Basidiomycota	Agaricomycetes	Sebacinales	Sebacinaceae	Sebacina
OTU_2177	Basidiomycota	Agaricomycetes	Thelephorales	Thelephoraceae	Tomentella
OTU_2178	Ascomycota	Dothideomycetes	Pleosporales	Lophiostomataceae	Lophiostoma
OTU_218
OTU_2180	Ascomycota	Dothideomycetes	Tubeufiales	Tubeufiaceae	Helicoma	Helicoma perelegans
OTU_2181	Ascomycota	Sordariomycetes	Hypocreales	Nectriaceae	Neonectria
OTU_2182	Basidiomycota	Agaricomycetes	Sebacinales
OTU_2183	Mortierellomycota	Mortierellomycetes	Mortierellales
OTU_2185	Basidiomycota	Agaricomycetes	Auriculariales	Exidiaceae	Eichleriella	Eichleriella bactriana
OTU_2186	Ascomycota	Dothideomycetes
OTU_2187
OTU_2188	Ascomycota	Dothideomycetes	Pleosporales	Torulaceae	Dendryphion	Dendryphion europaeum
OTU_2189	Basidiomycota	Agaricomycetes	Agaricales	Agaricaceae	Xanthagaricus
OTU_219	Ascomycota
OTU_2190	Basidiomycota	Agaricomycetes	Agaricales	Clavariaceae	Clavaria	Clavaria atrofusca
OTU_2191	Ascomycota	Sordariomycetes	Hypocreales	Stachybotryaceae	Striatibotrys	Striatibotrys eucylindrospora
OTU_2192	Basidiomycota	Agaricomycetes	Atheliales	Atheliaceae
OTU_2193
OTU_2194	Ascomycota	Eurotiomycetes	Onygenales	Ascosphaeraceae	Ascosphaera	Ascosphaera variegata
OTU_2195	Ascomycota	Sordariomycetes	Hypocreales	Nectriaceae	Fusarium	Fusarium acutatum
OTU_2196	Basidiomycota	Agaricomycetes	Atheliales	Atheliaceae	Piloderma	Piloderma byssinum
OTU_2197	Mortierellomycota	Mortierellomycetes	Mortierellales	Mortierellaceae	Mortierella	Mortierella selenospora
OTU_2198	Ascomycota	Sordariomycetes	Hypocreales	Nectriaceae	Stephanonectria	Stephanonectria keithii
OTU_220	Ascomycota	Eurotiomycetes
OTU_2201	Ascomycota	Sordariomycetes	Hypocreales	Nectriaceae	Xenoacremonium	Xenoacremonium falcatum
OTU_2202	Ascomycota	Eurotiomycetes	Eurotiales	Aspergillaceae	Penicillium
OTU_2203	Ascomycota	Eurotiomycetes	Eurotiales	Aspergillaceae	Penicillium
OTU_2204	Rozellomycota
OTU_2205	Basidiomycota	Tremellomycetes	Tremellales	Tremellaceae	Tremella	Tremella lethariae
OTU_2206	Ascomycota	Pezizomycetes	Pezizales	Sarcoscyphaceae	Phillipsia	Phillipsia olivacea
OTU_2208	Ascomycota	Dothideomycetes	Venturiales	Venturiaceae	Sympodiella	Sympodiella goidanichii
OTU_2209	Rozellomycota
OTU_221	Rozellomycota	Rozellomycotina_cls_Incertae_sedis	GS11
OTU_2211	Ascomycota	Eurotiomycetes	Verrucariales	Verrucariaceae	Verrucaria	Verrucaria macrostoma
OTU_2212	Ascomycota	Sordariomycetes	Ophiostomatales	Ophiostomataceae	Sporothrix	Sporothrix pallida
OTU_2214	Ascomycota	Dothideomycetes	Pleosporales	Parabambusicolaceae	Multiseptospora	Multiseptospora thailandica
OTU_2215	Ascomycota	Dothideomycetes	Capnodiales	Cladosporiaceae	Cladosporium
OTU_2216
OTU_2217	Basidiomycota	Tremellomycetes
OTU_2218	Chytridiomycota
OTU_2219	Ascomycota	Pezizomycetes	Pezizales	Pyronemataceae
OTU_222	Ascomycota	Sordariomycetes	Hypocreales	Nectriaceae	Xenoacremonium	Xenoacremonium falcatum
OTU_2220	Ascomycota	Dothideomycetes	Pleosporales
OTU_2221	Basidiomycota	Agaricomycetes	Thelephorales	Thelephoraceae	Tomentella
OTU_2222	Ascomycota	Sordariomycetes	Ophiostomatales	Ophiostomataceae	Sporothrix	Sporothrix pallida
OTU_2223	Ascomycota	Sordariomycetes	Chaetosphaeriales	Chaetosphaeriaceae	Chaetosphaeria
OTU_2224	Ascomycota	Eurotiomycetes	Chaetothyriales	Herpotrichiellaceae	Cladophialophora
OTU_2225	Basidiomycota	Agaricomycetes	Agaricales	Cortinariaceae	Cortinarius
OTU_2227	Basidiomycota	Agaricomycetes	Thelephorales	Thelephoraceae	Tomentella
OTU_2229	Basidiomycota	Agaricomycetes	Trechisporales	Hydnodontaceae	Trechispora
OTU_223	Kickxellomycota	Kickxellomycetes	Kickxellales	Kickxellaceae	Ramicandelaber	Ramicandelaber taiwanensis
OTU_2230	Ascomycota	Sordariomycetes	Xylariales	Xylariaceae	Nemania	Nemania beaumontii
OTU_2231	Ascomycota	Eurotiomycetes	Chaetothyriales	Herpotrichiellaceae	Capronia
OTU_2232	Ascomycota	Sordariomycetes	Hypocreales	Nectriaceae
OTU_2233	Ascomycota	Orbiliomycetes	Orbiliales	Orbiliaceae	Arthrobotrys	Arthrobotrys conoides
OTU_2234	Ascomycota	Sordariomycetes	Hypocreales	Clavicipitaceae
OTU_2235	Ascomycota	Eurotiomycetes	Eurotiales	Aspergillaceae	Penicillium
OTU_2236	Ascomycota	Sordariomycetes	Hypocreales	Bionectriaceae	Ijuhya
OTU_2237	Ascomycota	Sordariomycetes	Ophiostomatales	Ophiostomataceae	Sporothrix	Sporothrix brunneoviolacea
OTU_2238	Basidiomycota	Tremellomycetes
OTU_2239	Ascomycota	Leotiomycetes	Helotiales
OTU_224	Ascomycota	Eurotiomycetes	Chaetothyriales
OTU_2240	Ascomycota	Dothideomycetes	Capnodiales	Cladosporiaceae	Cladosporium	Cladosporium adianticola
OTU_2241	Basidiomycota	Agaricomycetes	Thelephorales	Thelephoraceae	Tomentella	Tomentella fuscocinerea
OTU_2242	Ascomycota	Dothideomycetes	Pleosporales
OTU_2243	Ascomycota	Eurotiomycetes	Eurotiales
OTU_2245	Ascomycota	Dothideomycetes	Tubeufiales	Tubeufiaceae
OTU_2246	Ascomycota
OTU_2247	Ascomycota	Sordariomycetes	Hypocreales	Nectriaceae	Xenoacremonium	Xenoacremonium falcatum
OTU_2248	Basidiomycota	Atractiellomycetes	Atractiellales	Atractiellales_fam_Incertae_sedis	Leucogloea
OTU_2249	Ascomycota	Dothideomycetes	Pleosporales	Lophiostomataceae	Capulatispora	Capulatispora sagittiformis
OTU_225	Ascomycota	Sordariomycetes	Ophiostomatales	Ophiostomataceae	Sporothrix	Sporothrix pallida
OTU_2250	Basidiomycota	Tremellomycetes	Tremellales	Tremellaceae	Cryptococcus	Cryptococcus aspenensis
OTU_2251	Ascomycota	Eurotiomycetes	Chaetothyriales
OTU_2252	Ascomycota	Leotiomycetes	Helotiales
OTU_2253	Basidiomycota	Agaricomycetes	Cantharellales	Tulasnellaceae
OTU_2254	Ascomycota	Eurotiomycetes	Eurotiales	Aspergillaceae	Aspergillus	Aspergillus neoniger
OTU_2255	Basidiomycota	Agaricomycetes	Thelephorales	Thelephoraceae	Tomentella
OTU_2256	Ascomycota	Sordariomycetes	Hypocreales	Nectriaceae	Xenoacremonium	Xenoacremonium falcatum
OTU_2257	Basidiomycota	Agaricomycetes	Thelephorales	Thelephoraceae	Tomentella
OTU_2259	Ascomycota	Sordariomycetes	Glomerellales	Plectosphaerellaceae
OTU_226	Ascomycota	Sordariomycetes
OTU_2260	Ascomycota	Saccharomycetes	Saccharomycetales	Saccharomycetaceae	Saccharomyces	Saccharomyces cerevisiae
OTU_2261	Ascomycota	Eurotiomycetes	Eurotiales	Aspergillaceae	Aspergillus	Aspergillus heyangensis
OTU_2262	Mortierellomycota	Mortierellomycetes	Mortierellales	Mortierellaceae	Mortierella
OTU_2263	Ascomycota	Eurotiomycetes	Chaetothyriales	Herpotrichiellaceae
OTU_2264	Ascomycota	Leotiomycetes
OTU_2265	Ascomycota	Dothideomycetes	Pleosporales
OTU_2266	Basidiomycota	Agaricomycetes	Agaricales	Entolomataceae	Entoloma
OTU_2267	Basidiomycota	Exobasidiomycetes	Exobasidiales	Exobasidiaceae	Exobasidium	Exobasidium ferrugineae
OTU_2268	Ascomycota	Dothideomycetes
OTU_2269	Basidiomycota
OTU_227	Basidiomycota	Agaricomycetes	Thelephorales	Thelephoraceae	Tomentella
OTU_2270	Basidiomycota	Agaricomycetes	Thelephorales	Thelephoraceae	Tomentella
OTU_2271	Ascomycota	Archaeorhizomycetes	Archaeorhizomycetales	Archaeorhizomycetaceae	Archaeorhizomyces
OTU_2272	Ascomycota	Eurotiomycetes	Chaetothyriales	Herpotrichiellaceae	Exophiala	Exophiala pisciphila
OTU_2273	Basidiomycota	Agaricomycetes	Thelephorales	Thelephoraceae	Tomentella
OTU_2274	Rozellomycota
OTU_2275	Ascomycota	Dothideomycetes	Pleosporales	Dictyosporiaceae	Neodendryphiella	Neodendryphiella mali
OTU_2276
OTU_2277	Glomeromycota	Archaeosporomycetes	Archaeosporales
OTU_2278	Basidiomycota	Agaricomycetes	Agaricales	Typhulaceae	Typhula	Typhula micans
OTU_2279	Ascomycota	Dothideomycetes	Pleosporales
OTU_228	Ascomycota	Eurotiomycetes	Chaetothyriales
OTU_2280	Basidiomycota	Agaricomycetes	Agaricales	Clavariaceae
OTU_2281	Ascomycota	Sordariomycetes
OTU_2282	Ascomycota	Dothideomycetes	Pleosporales	Didymosphaeriaceae	Paraconiothyrium
OTU_2285	Ascomycota	Eurotiomycetes	Chaetothyriales
OTU_2286	Ascomycota	Eurotiomycetes	Chaetothyriales
OTU_2287	Ascomycota
OTU_2288	Ascomycota	Eurotiomycetes	Onygenales	Onygenales_fam_Incertae_sedis	Spiromastix	Spiromastix warcupii
OTU_2289	Ascomycota	Sordariomycetes	Chaetosphaeriales	Chaetosphaeriaceae	Chaetosphaeria
OTU_229	Ascomycota	Sordariomycetes	Sordariales	Lasiosphaeriaceae	Cercophora
OTU_2290	Ascomycota	Dothideomycetes	Pleosporales	Coniothyriaceae	Coniothyrium	Coniothyrium crepinianum
OTU_2291	Ascomycota	GS37	GS37
OTU_2292	Basidiomycota	Agaricomycetes	Agaricales	Agaricaceae	Lepiota	Lepiota tomentella
OTU_2293	Ascomycota
OTU_2294	Basidiomycota	Agaricomycetes	Geastrales	Geastraceae	Geastrum	Geastrum triplex
OTU_2295
OTU_2296	Ascomycota	Sordariomycetes	Calosphaeriales	Pleurostomataceae	Pleurostoma	Pleurostoma richardsiae
OTU_2297	Ascomycota	Sordariomycetes	Xylariales	Xylariaceae	Nemania
OTU_2298	Ascomycota	Eurotiomycetes	Onygenales	Onygenales_fam_Incertae_sedis	Chrysosporium	Chrysosporium pilosum
OTU_2299	Chytridiomycota	Rhizophlyctidomycetes	Rhizophlyctidales	Rhizophlyctidaceae	Rhizophlyctis	Rhizophlyctis rosea
OTU_23	Ascomycota	Sordariomycetes	Hypocreales	Nectriaceae
OTU_230	Ascomycota	Geoglossomycetes	Geoglossales	Geoglossaceae	Trichoglossum
OTU_2300	Ascomycota	Sordariomycetes	Sordariales	Lasiosphaeriaceae
OTU_2301	Ascomycota	Dothideomycetes	Capnodiales	Teratosphaeriaceae	Recurvomyces
OTU_2302	Ascomycota	Sordariomycetes	Ophiostomatales	Ophiostomataceae	Sporothrix	Sporothrix pallida
OTU_2304	Ascomycota	Sordariomycetes	Chaetosphaeriales	Chaetosphaeriaceae	Chaetosphaeria
OTU_2305	Basidiomycota	Agaricomycetes	Atheliales	Atheliaceae	Piloderma	Piloderma byssinum
OTU_2306	Basidiomycota	Agaricomycetes	Agaricales	Bolbitiaceae	Conocybe	Conocybe antipus
OTU_2307	Basidiomycota	Agaricomycetes	Cantharellales	Tulasnellaceae
OTU_2308	Basidiomycota	Agaricomycetes	Russulales	Russulaceae	Russula	Russula delica
OTU_2309	Ascomycota	Eurotiomycetes	Eurotiales	Aspergillaceae	Aspergillus	Aspergillus penicillioides
OTU_231	Ascomycota	Eurotiomycetes	Eurotiales	Aspergillaceae	Penicillium
OTU_2311	Basidiomycota
OTU_2312	Ascomycota	Sordariomycetes	Hypocreales
OTU_2313	Ascomycota	Eurotiomycetes	Chaetothyriales
OTU_2314	Ascomycota	Sordariomycetes	Hypocreales	Hypocreaceae	Trichoderma
OTU_2315	Ascomycota	Eurotiomycetes	Chaetothyriales
OTU_2317	Ascomycota	Dothideomycetes	Pleosporales	Teichosporaceae	Teichospora	Teichospora quercus
OTU_2318	Ascomycota	Dothideomycetes
OTU_2319	Ascomycota	Sordariomycetes
OTU_232	Ascomycota
OTU_2320	Basidiomycota	Agaricomycetes	Thelephorales	Thelephoraceae	Tomentella
OTU_2321	Basidiobolomycota	Basidiobolomycetes	Basidiobolales
OTU_2323	Ascomycota	Pezizomycetes	Pezizales	Ascobolaceae
OTU_2324	Basidiomycota	Agaricomycetes	Agaricales	Crepidotaceae	Crepidotus	Crepidotus parietalis
OTU_2325	Ascomycota	Eurotiomycetes	Eurotiales	Aspergillaceae	Aspergillus	Aspergillus penicillioides
OTU_2326	Chytridiomycota
OTU_2327	Ascomycota	Sordariomycetes	Hypocreales
OTU_2328	Rozellomycota	Rozellomycotina_cls_Incertae_sedis	GS08
OTU_2329	Rozellomycota	Rozellomycotina_cls_Incertae_sedis	GS11
OTU_233	Ascomycota	Sordariomycetes	Hypocreales	Nectriaceae	Cylindrocladiella	Cylindrocladiella variabilis
OTU_2330
OTU_2331	Ascomycota	Sordariomycetes	Microascales	Halosphaeriaceae	Phaeonectriella	Phaeonectriella lignicola
OTU_2332	Basidiomycota	Tremellomycetes
OTU_2333	Mortierellomycota	Mortierellomycetes	Mortierellales	Mortierellaceae	Mortierella
OTU_2334	Basidiomycota	Agaricomycetes	Agaricales	Pluteaceae	Pluteus	Pluteus plautus
OTU_2335	Ascomycota	Saccharomycetes	Saccharomycetales	Phaffomycetaceae	Cyberlindnera	Cyberlindnera saturnus
OTU_2336	Basidiomycota	Agaricomycetes	Agaricales	Tricholomataceae	Flagelloscypha	Flagelloscypha mairei
OTU_2337	Ascomycota	Pezizomycetes
OTU_2338	Basidiomycota	Agaricomycetes	Boletales	Boletaceae	Leccinum
OTU_2339	Basidiomycota	Agaricomycetes	Thelephorales	Thelephoraceae	Tomentella
OTU_234	Rozellomycota	Rozellomycotina_cls_Incertae_sedis	GS11
OTU_2340
OTU_2341	Basidiomycota	Tremellomycetes	Tremellales	Trimorphomycetaceae	Carlosrosaea
OTU_2342	Ascomycota	Dothideomycetes	Capnodiales	Mycosphaerellaceae	Pseudocercospora	Pseudocercospora eriodendri
OTU_2343	Ascomycota	Dothideomycetes	Pleosporales	Sporormiaceae	Preussia
OTU_2344	Ascomycota	Dothideomycetes
OTU_2345	Chytridiomycota	Rhizophlyctidomycetes	Rhizophlyctidales	Rhizophlyctidaceae	Rhizophlyctis	Rhizophlyctis rosea
OTU_2347	Ascomycota	Sordariomycetes
OTU_2348	Ascomycota	Dothideomycetes
OTU_2349	Ascomycota	Sordariomycetes	Hypocreales	Clavicipitaceae
OTU_235	Basidiomycota	Agaricomycetes	Agaricales	Cortinariaceae	Cortinarius
OTU_2350	Ascomycota	Eurotiomycetes	Eurotiales	Aspergillaceae	Penicillium
OTU_2351	Chytridiomycota	Cladochytriomycetes	Cladochytriales	Cladochytriaceae	Cladochytrium	Cladochytrium replicatum
OTU_2353	Ascomycota	GS37	GS37
OTU_2355	Ascomycota	Eurotiomycetes	Chaetothyriales	Herpotrichiellaceae
OTU_2356
OTU_2358	Basidiomycota	Microbotryomycetes	Sporidiobolales	Sporidiobolaceae	Rhodosporidiobolus	Rhodosporidiobolus poonsookiae
OTU_2359	Ascomycota	Sordariomycetes	Chaetosphaeriales	Chaetosphaeriaceae	Chaetosphaeria
OTU_236	Basidiomycota	Agaricomycetes	Thelephorales	Thelephoraceae	Tomentella
OTU_2360	Ascomycota	Dothideomycetes	Dothideomycetes_ord_Incertae_sedis	Dothideomycetes_fam_Incertae_sedis	Rupestriomyces
OTU_2361	Basidiomycota	Agaricomycetes	Thelephorales	Thelephoraceae	Tomentella
OTU_2362	Chytridiomycota	Rhizophlyctidomycetes	Rhizophlyctidales	Rhizophlyctidaceae	Rhizophlyctis	Rhizophlyctis rosea
OTU_2363	Basidiomycota	Agaricomycetes	Thelephorales	Thelephoraceae	Tomentella
OTU_2364	Basidiomycota	Agaricomycetes	Sebacinales	Sebacinaceae	Sebacina
OTU_2365	Ascomycota	Sordariomycetes	Chaetosphaeriales	Chaetosphaeriaceae	Chaetosphaeria
OTU_2366	Basidiomycota	Agaricomycetes	Agaricales	Agaricaceae	Agaricus
OTU_2367	Basidiomycota	Agaricomycetes	Agaricales	Entolomataceae	Entoloma
OTU_2369	Calcarisporiellomycota	Calcarisporiellomycetes	Calcarisporiellales	Calcarisporiellaceae	Calcarisporiella
OTU_237	Ascomycota	Eurotiomycetes	Onygenales	Onygenales_fam_Incertae_sedis	Chrysosporium	Chrysosporium lobatum
OTU_2370
OTU_2371
OTU_2372	Basidiomycota	Agaricomycetes	Thelephorales	Thelephoraceae	Tomentella
OTU_2373	Ascomycota
OTU_2374	Basidiomycota	Tremellomycetes	Trichosporonales	Tetragoniomycetaceae	Tetragoniomyces	Tetragoniomyces uliginosus
OTU_2377	Ascomycota	Eurotiomycetes	Onygenales
OTU_2379	Ascomycota	Eurotiomycetes	Chaetothyriales	Herpotrichiellaceae	Cladophialophora
OTU_238	Chytridiomycota	Spizellomycetes	Spizellomycetales	Spizellomycetaceae	Spizellomyces
OTU_2381	Rozellomycota
OTU_2382	Ascomycota	Dothideomycetes	Capnodiales	Teratosphaeriaceae	Recurvomyces
OTU_2383
OTU_2384	Ascomycota	Sordariomycetes	Microascales	Microascaceae	Gamsia	Gamsia aggregata
OTU_2385
OTU_2386	Basidiomycota	Agaricomycetes	Agaricales	Agaricaceae
OTU_2387	Ascomycota	Leotiomycetes	Helotiales
OTU_2388	Basidiomycota	Agaricomycetes	Agaricales	Entolomataceae	Entoloma
OTU_2389	Basidiomycota	Tremellomycetes
OTU_239	Ascomycota	Pezizomycetes	Pezizales	Pyronemataceae
OTU_2390	Ascomycota	Sordariomycetes	Ophiostomatales	Ophiostomataceae	Sporothrix	Sporothrix pallida
OTU_2391	Ascomycota	Sordariomycetes	Ophiostomatales	Ophiostomataceae	Sporothrix	Sporothrix pallida
OTU_2392	Glomeromycota	Glomeromycetes	Glomerales	Glomeraceae	Rhizophagus
OTU_2393	Ascomycota	Leotiomycetes
OTU_2394	Ascomycota	Orbiliomycetes	Orbiliales	Orbiliales_fam_Incertae_sedis	Lecophagus	Lecophagus longisporus
OTU_2395	Ascomycota	Sordariomycetes	Hypocreales
OTU_2396	Basidiomycota	Agaricomycetes	Trechisporales	Hydnodontaceae	Trechispora
OTU_2398	Ascomycota	Dothideomycetes	Pleosporales
OTU_2399	Ascomycota	Saccharomycetes	Saccharomycetales	Phaffomycetaceae	Barnettozyma	Barnettozyma californica
OTU_24	Ascomycota	Dothideomycetes	Pleosporales	Dictyosporiaceae	Pseudocoleophoma	Pseudocoleophoma bauhiniae
OTU_240	Basidiomycota	Agaricomycetes	Geastrales	Geastraceae	Geastrum	Geastrum fimbriatum
OTU_2400	Basidiomycota	Agaricomycetes	Thelephorales	Thelephoraceae	Pseudotomentella
OTU_2402	Basidiomycota	Spiculogloeomycetes	Spiculogloeales	Spiculogloeaceae	Phyllozyma	Phyllozyma novozealandica
OTU_2403	Ascomycota	Lecanoromycetes	Peltigerales	Pannariaceae	Pectenia	Pectenia plumbea
OTU_2404	Ascomycota	Dothideomycetes	Pleosporales
OTU_2405	Ascomycota	Eurotiomycetes	Chaetothyriales
OTU_2406	Ascomycota	Sordariomycetes	Chaetosphaeriales	Chaetosphaeriaceae	Chaetosphaeria
OTU_2407	Basidiomycota	Agaricomycetes	Thelephorales	Thelephoraceae	Tomentella
OTU_2408	Basidiomycota	Agaricomycetes	Thelephorales	Thelephoraceae	Tomentella
OTU_2409	Ascomycota	Eurotiomycetes	Eurotiales	Aspergillaceae	Penicillium
OTU_241	Ascomycota	Eurotiomycetes	Chaetothyriales	Herpotrichiellaceae
OTU_2410	Basidiomycota	Microbotryomycetes
OTU_2411	Ascomycota	Sordariomycetes	Hypocreales	Clavicipitaceae
OTU_2412	Ascomycota	Dothideomycetes	Capnodiales	Teratosphaeriaceae	Recurvomyces
OTU_2413	Ascomycota	Leotiomycetes	Helotiales	Helotiaceae	Claussenomyces
OTU_2414	Ascomycota	Dothideomycetes	Pleosporales
OTU_2416	Ascomycota	Sordariomycetes	Chaetosphaeriales	Chaetosphaeriaceae	Chaetosphaeria
OTU_2417	Monoblepharomycota	Monoblepharidomycetes	Monoblepharidales	Monoblepharidaceae	Monoblepharella
OTU_2418	Ascomycota	Sordariomycetes	Chaetosphaeriales	Chaetosphaeriaceae	Chaetosphaeria
OTU_2419	Ascomycota	Eurotiomycetes	Chaetothyriales
OTU_242
OTU_2420	Ascomycota	Sordariomycetes	Chaetosphaeriales	Chaetosphaeriaceae	Chaetosphaeria
OTU_2421
OTU_2422	Glomeromycota	Glomeromycetes	Glomerales	Glomeraceae
OTU_2423	Ascomycota	Dothideomycetes	Capnodiales	Teratosphaeriaceae	Recurvomyces
OTU_2424	Ascomycota	Dothideomycetes	Venturiales	Sympoventuriaceae	Ochroconis	Ochroconis tshawytschae
OTU_2425
OTU_2426	Ascomycota	Orbiliomycetes	Orbiliales	Orbiliaceae	Brachyphoris
OTU_2427	Ascomycota	Archaeorhizomycetes	Archaeorhizomycetales	Archaeorhizomycetaceae	Archaeorhizomyces
OTU_2428	Basidiomycota	Agaricomycetes	Agaricales	Inocybaceae	Inocybe
OTU_2429	Ascomycota	Sordariomycetes	Glomerellales	Plectosphaerellaceae	Plectosphaerella	Plectosphaerella cucumerina
OTU_243	Ascomycota	Sordariomycetes	Hypocreales	Nectriaceae	Xenoacremonium	Xenoacremonium falcatum
OTU_2430	Ascomycota	Sordariomycetes	Ophiostomatales	Ophiostomataceae	Sporothrix	Sporothrix pallida
OTU_2431
OTU_2432	Ascomycota	Eurotiomycetes	Eurotiales	Aspergillaceae	Aspergillus	Aspergillus neoniger
OTU_2433	Glomeromycota	Glomeromycetes	Glomerales	Glomeraceae	Glomus
OTU_2434	Ascomycota	Sordariomycetes	Hypocreales	Stachybotryaceae	Striaticonidium	Striaticonidium humicola
OTU_2435	Mortierellomycota	Mortierellomycetes	Mortierellales	Mortierellaceae	Mortierella
OTU_2436	Ascomycota	Sordariomycetes
OTU_2437	Chytridiomycota	Rhizophydiomycetes	Rhizophydiales
OTU_2438
OTU_2439
OTU_244	Ascomycota	Dothideomycetes	Pleosporales	Sporormiaceae	Preussia
OTU_2440	Ascomycota	Sordariomycetes	Microascales	Microascaceae	Fairmania	Fairmania singularis
OTU_2441	Basidiomycota	Agaricomycetes	Thelephorales	Thelephoraceae	Tomentella
OTU_2442	Ascomycota	Eurotiomycetes	Eurotiales	Aspergillaceae	Penicillium
OTU_2443	Basidiomycota	Agaricomycetes	Agaricales	Bolbitiaceae	Pholiotina
OTU_2445
OTU_2446	Ascomycota	Leotiomycetes	Helotiales	Helotiales_fam_Incertae_sedis	Coleophoma	Coleophoma paracylindrospora
OTU_2447	Basidiomycota	Agaricomycetes	Agaricales	Lycoperdaceae	Lycoperdon
OTU_2448	Rozellomycota
OTU_245	Basidiomycota	Agaricomycetes	Agaricales	Lyophyllaceae	Calocybe	Calocybe indica
OTU_2450	Ascomycota	Saccharomycetes	Saccharomycetales	Saccharomycetaceae	Kazachstania	Kazachstania kunashirensis
OTU_2451
OTU_2452
OTU_2453	Ascomycota	Dothideomycetes	Pleosporales	Periconiaceae	Periconia	Periconia macrospinosa
OTU_2454	Olpidiomycota	Olpidiomycetes	Olpidiales	Olpidiaceae
OTU_2455	Ascomycota
OTU_2456	Ascomycota	Leotiomycetes	Helotiales
OTU_2457	Basidiomycota	Agaricomycetes
OTU_2458	Ascomycota	Dothideomycetes	Capnodiales	Teratosphaeriaceae	Recurvomyces
OTU_2459
OTU_246	Basidiomycota	Agaricomycetes	Thelephorales	Thelephoraceae	Tomentella
OTU_2460	Ascomycota	Sordariomycetes
OTU_2461	Ascomycota	Eurotiomycetes	Phaeomoniellales
OTU_2462	Rozellomycota
OTU_2463	Ascomycota	Sordariomycetes	Hypocreales	Clavicipitaceae	Metacordyceps	Metacordyceps chlamydosporia
OTU_2464	Basidiomycota	Agaricomycetes	Agaricales	Clavariaceae	Clavaria	Clavaria falcata
OTU_2466	Chytridiomycota	Rhizophlyctidomycetes	Rhizophlyctidales	Rhizophlyctidaceae	Rhizophlyctis
OTU_2467
OTU_2468	Ascomycota	Sordariomycetes	Hypocreales	Hypocreaceae	Monocillium	Monocillium arctiicola
OTU_2469	Ascomycota	Sordariomycetes	Hypocreales	Cordycipitaceae
OTU_247	Ascomycota	Eurotiomycetes
OTU_2470	Ascomycota	Sordariomycetes	Hypocreales	Clavicipitaceae	Metapochonia	Metapochonia bulbillosa
OTU_2471	Basidiomycota	Agaricomycetes	Atheliales	Atheliaceae	Piloderma	Piloderma byssinum
OTU_2472	Ascomycota	Eurotiomycetes	Chaetothyriales	Herpotrichiellaceae	Exophiala	Exophiala exophialae
OTU_2473	Ascomycota	Sordariomycetes	Microascales	Microascaceae	Gamsia	Gamsia simplex
OTU_2474	Glomeromycota	Glomeromycetes	Glomerales	Glomeraceae
OTU_2475
OTU_2476	Ascomycota	Sordariomycetes	Hypocreales	Nectriaceae	Xenoacremonium	Xenoacremonium falcatum
OTU_2477	Basidiomycota	Agaricomycetes	Agaricales	Inocybaceae	Inocybe
OTU_2479	Ascomycota	Dothideomycetes	Pleosporales
OTU_248	Ascomycota	Sordariomycetes	Hypocreales	Nectriaceae	Xenoacremonium	Xenoacremonium falcatum
OTU_2480
OTU_2481	Ascomycota
OTU_2482	Ascomycota	Dothideomycetes	Pleosporales	Pleosporales_fam_Incertae_sedis	Nigrograna	Nigrograna cangshanensis
OTU_2483	Ascomycota	Sordariomycetes	Sordariales	Lasiosphaeriaceae
OTU_2484	Basidiomycota	Agaricomycetes	Thelephorales	Thelephoraceae	Tomentella
OTU_2487	Basidiomycota	Agaricomycetes	Thelephorales	Thelephoraceae	Tomentella
OTU_2489	Ascomycota	Leotiomycetes	Helotiales
OTU_249	Ascomycota	Sordariomycetes	Microascales	Microascaceae	Cephalotrichum	Cephalotrichum asperulum
OTU_2490	Basidiomycota	Agaricomycetes	Geastrales	Geastraceae	Geastrum
OTU_2491	Basidiomycota	Malasseziomycetes	Malasseziales
OTU_2492	Basidiomycota	Microbotryomycetes
OTU_2493
OTU_2494	Ascomycota	Eurotiomycetes	Chaetothyriales	Cyphellophoraceae	Cyphellophora	Cyphellophora olivacea
OTU_2495	Ascomycota	Dothideomycetes	Venturiales	Sympoventuriaceae	Scolecobasidium	Scolecobasidium constrictum
OTU_2496	Ascomycota	Sordariomycetes	Sordariales	Lasiosphaeriaceae
OTU_2497	Basidiomycota	Agaricomycetes	Atheliales	Atheliaceae	Piloderma	Piloderma byssinum
OTU_2498	Ascomycota	Leotiomycetes	Helotiales	Helotiaceae	Chlorociboria	Chlorociboria duriligna
OTU_25	Ascomycota	Sordariomycetes	Hypocreales	Clavicipitaceae	Metarhizium
OTU_250	Ascomycota	Eurotiomycetes	Eurotiales	Aspergillaceae	Aspergillus	Aspergillus flavus
OTU_2500	Basidiomycota	Agaricomycetes	Agaricales	Cortinariaceae	Cortinarius	Cortinarius saturatus
OTU_2501	Ascomycota	Dothideomycetes	Pleosporales	Dictyosporiaceae	Dictyosporium	Dictyosporium heptasporum
OTU_2503	Ascomycota	Leotiomycetes	Helotiales
OTU_2505	Ascomycota	Orbiliomycetes	Orbiliales
OTU_2506
OTU_2507	Ascomycota	Dothideomycetes	Capnodiales	Teratosphaeriaceae	Recurvomyces
OTU_2508	Basidiomycota	Agaricostilbomycetes	Agaricostilbales
OTU_2509	Basidiomycota	Agaricomycetes	Thelephorales	Thelephoraceae	Tomentella
OTU_2510	Basidiomycota	Tremellomycetes	Trichosporonales
OTU_2511
OTU_2512	Rozellomycota
OTU_2513	Mucoromycota	Mucoromycetes	Mucorales	Cunninghamellaceae	Absidia
OTU_2514	Ascomycota	Sordariomycetes	Hypocreales	Nectriaceae	Xenoacremonium	Xenoacremonium falcatum
OTU_2515	Basidiomycota	Agaricomycetes	Thelephorales	Thelephoraceae	Tomentella
OTU_2516	Ascomycota	Sordariomycetes	Hypocreales
OTU_2517
OTU_2518	Ascomycota	Dothideomycetes	Capnodiales	Mycosphaerellaceae	Septoria
OTU_252	Ascomycota	Sordariomycetes	Hypocreales	Nectriaceae	Xenoacremonium	Xenoacremonium falcatum
OTU_2520	Chytridiomycota	Rhizophydiomycetes	Rhizophydiales
OTU_2522	Ascomycota	Sordariomycetes	Hypocreales	Hypocreales_fam_Incertae_sedis	Acremonium	Acremonium persicinum
OTU_2523	Mortierellomycota	Mortierellomycetes	Mortierellales	Mortierellaceae	Mortierella
OTU_2524	Rozellomycota
OTU_2525	Basidiomycota	Agaricomycetes	Boletales	Boletaceae	Strobilomyces
OTU_2526	Mucoromycota	Mucoromycetes	Mucorales	Mucoraceae	Mucor	Mucor plumbeus
OTU_2527	Ascomycota	Dothideomycetes	Pleosporales	Pleosporales_fam_Incertae_sedis	Farasanispora	Farasanispora avicenniae
OTU_2528	Basidiomycota	Agaricomycetes	Sebacinales	Sebacinaceae	Sebacina
OTU_2529	Chytridiomycota	Spizellomycetes	Spizellomycetales	Spizellomycetaceae
OTU_253	Ascomycota	Sordariomycetes	Hypocreales	Nectriaceae	Xenoacremonium	Xenoacremonium falcatum
OTU_2530	Basidiomycota	Agaricomycetes	Agaricales	Entolomataceae	Entoloma	Entoloma dysthales
OTU_2531	Ascomycota	Dothideomycetes	Capnodiales	Dissoconiaceae	Ramichloridium	Ramichloridium anceps
OTU_2532	Mortierellomycota	Mortierellomycetes	Mortierellales	Mortierellaceae	Mortierella	Mortierella bainieri
OTU_2533	Basidiomycota	Agaricomycetes	Sebacinales	Sebacinaceae	Sebacina
OTU_2534	Ascomycota	Dothideomycetes	Pleosporales	Sporormiaceae	Preussia	Preussia terricola
OTU_2535	Ascomycota	Eurotiomycetes	Chaetothyriales	Herpotrichiellaceae	Capronia
OTU_2536	Basidiomycota	Agaricomycetes	Thelephorales	Thelephoraceae	Tomentella
OTU_2537	Basidiomycota	Agaricomycetes	Agaricales	Cortinariaceae	Cortinarius
OTU_2539	Kickxellomycota	Kickxellomycetes	Kickxellales	Kickxellaceae	Ramicandelaber	Ramicandelaber taiwanensis
OTU_254	Ascomycota	Dothideomycetes	Dothideales	Dothideales_fam_Incertae_sedis	Endococcus	Endococcus fusiger
OTU_2541	Basidiomycota	Agaricomycetes
OTU_2542	Ascomycota	Eurotiomycetes	Eurotiales	Aspergillaceae	Penicillium
OTU_2543	Ascomycota	Eurotiomycetes	Chaetothyriales	Herpotrichiellaceae	Exophiala	Exophiala lacus
OTU_2544	Chytridiomycota	Rhizophydiomycetes	Rhizophydiales	Dinomycetaceae	Dinomyces
OTU_2545	Basidiomycota	Agaricomycetes	Thelephorales	Thelephoraceae	Tomentella
OTU_2546	Basidiomycota	Agaricomycetes	Agaricales	Tricholomataceae	Clitocybula	Clitocybula lacerata
OTU_2547	Ascomycota	Taphrinomycetes	Taphrinales	Taphrinaceae	Taphrina	Taphrina veronaerambellii
OTU_2549	Ascomycota	Pezizomycetes	Pezizales	Pyronemataceae	Pulvinula
OTU_255	Ascomycota	Sordariomycetes	Hypocreales	Hypocreales_fam_Incertae_sedis
OTU_2550
OTU_2551	Basidiomycota	Agaricomycetes	Thelephorales	Thelephoraceae
OTU_2552	Basidiomycota	Agaricomycetes	Thelephorales	Thelephoraceae	Tomentella
OTU_2553	Chytridiomycota	Spizellomycetes	Spizellomycetales	Powellomycetaceae	Powellomyces	Powellomyces hirtus
OTU_2554
OTU_2555	Ascomycota	Sordariomycetes	Hypocreales	Hypocreales_fam_Incertae_sedis	Acremonium	Acremonium masseei
OTU_2556	Basidiomycota	Agaricomycetes	Agaricales	Entolomataceae	Entoloma
OTU_2558	Ascomycota
OTU_2559	Glomeromycota	Paraglomeromycetes	GS24
OTU_256	Basidiomycota	Agaricomycetes	Atheliales	Atheliaceae	Tylospora
OTU_2560	Basidiomycota	Agaricomycetes	Thelephorales	Thelephoraceae	Tomentella
OTU_2561	Basidiomycota	Agaricomycetes	Geastrales	Geastraceae	Geastrum
OTU_2562	Ascomycota	Leotiomycetes	Helotiales	Myxotrichaceae	Oidiodendron
OTU_2563	Ascomycota	Sordariomycetes	Hypocreales	Nectriaceae	Xenoacremonium	Xenoacremonium falcatum
OTU_2564	Basidiomycota	Agaricomycetes	Agaricales	Lycoperdaceae	Lycoperdon	Lycoperdon purpurascens
OTU_2565	Ascomycota
OTU_2566	Ascomycota	Eurotiomycetes	Onygenales
OTU_2567	Ascomycota	Dothideomycetes	Capnodiales	Teratosphaeriaceae	Recurvomyces
OTU_2568	Ascomycota	Eurotiomycetes	Chaetothyriales	Herpotrichiellaceae	Exophiala	Exophiala aquamarina
OTU_2569	Basidiomycota	Agaricomycetes	Agaricales	Psathyrellaceae	Psathyrella	Psathyrella mammifera
OTU_257	Basidiomycota	Tremellomycetes	Trichosporonales	Trichosporonaceae	Cutaneotrichosporon	Cutaneotrichosporon smithiae
OTU_2570	Ascomycota	Saccharomycetes	Saccharomycetales
OTU_2571	Rozellomycota
OTU_2573
OTU_2575	Glomeromycota	Glomeromycetes	Glomerales	Glomeraceae	Septoglomus	Septoglomus fuscum
OTU_2576
OTU_2577	Basidiomycota	Agaricomycetes	Geastrales	Geastraceae	Geastrum	Geastrum rubellum
OTU_2578	Basidiomycota	Agaricomycetes	Agaricales
OTU_2579	Basidiomycota	Agaricomycetes	Thelephorales	Thelephoraceae	Tomentella
OTU_258	Ascomycota	Dothideomycetes	Pleosporales	Melanommataceae	Herpotrichia	Herpotrichia australis
OTU_2580	Ascomycota	Sordariomycetes	Hypocreales	Nectriaceae	Xenoacremonium	Xenoacremonium falcatum
OTU_2581	Basidiomycota	Agaricomycetes	Atheliales	Atheliaceae	Piloderma	Piloderma byssinum
OTU_2582	Basidiomycota	Agaricomycetes	Agaricales	Clavariaceae	Clavaria
OTU_2583	Chytridiomycota	Spizellomycetes	Spizellomycetales	Spizellomycetaceae	Spizellomyces	Spizellomyces plurigibbosus
OTU_2584	Ascomycota	Sordariomycetes	Chaetosphaeriales	Chaetosphaeriaceae	Chaetosphaeria
OTU_2585	Basidiomycota	Agaricomycetes	Agaricales	Tricholomataceae	Mycena	Mycena olivaceomarginata
OTU_2586	Ascomycota	Archaeorhizomycetes
OTU_2587	Ascomycota	Sordariomycetes	Hypocreales
OTU_2588	Ascomycota	Sordariomycetes	Hypocreales	Nectriaceae	Cosmospora
OTU_2589	Basidiomycota	Agaricomycetes	Thelephorales	Thelephoraceae	Tomentella
OTU_259	Ascomycota	Sordariomycetes	Hypocreales	Nectriaceae	Xenoacremonium	Xenoacremonium falcatum
OTU_2590	Basidiomycota	Agaricomycetes	Agaricales	Cortinariaceae	Cortinarius
OTU_2591
OTU_2592	Basidiomycota	Agaricomycetes	Thelephorales	Thelephoraceae	Tomentella	Tomentella fuscocinerea
OTU_2593	Ascomycota
OTU_2594	Basidiomycota	Agaricomycetes	Agaricales	Cortinariaceae	Cortinarius
OTU_2595	Ascomycota	Dothideomycetes	Pleosporales
OTU_2596	Basidiomycota	Agaricomycetes	Agaricales	Lycoperdaceae	Lycoperdon	Lycoperdon purpurascens
OTU_2597	Basidiomycota	Agaricomycetes	Thelephorales	Thelephoraceae	Tomentella	Tomentella fuscocinerea
OTU_2598	Ascomycota
OTU_2599	Ascomycota	Eurotiomycetes	Eurotiales	Aspergillaceae	Aspergillus	Aspergillus flavus
OTU_26
OTU_260	Ascomycota	Leotiomycetes	Helotiales	Helotiaceae	Articulospora
OTU_2600	Ascomycota	Saccharomycetes	Saccharomycetales	Saccharomycetaceae	Kazachstania	Kazachstania africana
OTU_2602	Basidiomycota	Microbotryomycetes	Microbotryomycetes_ord_Incertae_sedis	Chrysozymaceae	Fellozyma
OTU_2603	Mucoromycota	Mucoromycetes	Mucorales	Cunninghamellaceae
OTU_2604	Ascomycota	Orbiliomycetes	Orbiliales	Orbiliaceae
OTU_2605	Basidiomycota	Agaricomycetes	Thelephorales	Thelephoraceae	Tomentella
OTU_2606	Ascomycota	Eurotiomycetes	Verrucariales	Verrucariaceae	Endocarpon
OTU_2607	Glomeromycota	Paraglomeromycetes	Paraglomerales
OTU_2608	Ascomycota	Sordariomycetes	Hypocreales	Clavicipitaceae
OTU_2609	Ascomycota	Leotiomycetes	Helotiales	Vibrisseaceae	Phialocephala	Phialocephala humicola
OTU_261	Chytridiomycota	Rhizophlyctidomycetes	Rhizophlyctidales	Rhizophlyctidaceae	Rhizophlyctis	Rhizophlyctis rosea
OTU_2610	Basidiomycota	Agaricomycetes	Boletales	Boletaceae	Leccinum
OTU_2611	Basidiomycota	Agaricomycetes	Thelephorales	Thelephoraceae	Tomentella
OTU_2612	Rozellomycota
OTU_2613	Ascomycota	Sordariomycetes	Xylariales	Xylariaceae	Xylaria
OTU_2614	Rozellomycota	Rozellomycotina_cls_Incertae_sedis	GS05
OTU_2615	Basidiomycota	Agaricomycetes	Thelephorales	Thelephoraceae	Tomentella
OTU_2616
OTU_2618	Basidiomycota	Agaricomycetes	Geastrales	Geastraceae	Geastrum	Geastrum brunneocapillatum
OTU_2619
OTU_262
OTU_2620
OTU_2622	Ascomycota	Eurotiomycetes	Onygenales
OTU_2623	Ascomycota	Sordariomycetes	Hypocreales	Nectriaceae	Xenoacremonium	Xenoacremonium falcatum
OTU_2624
OTU_2625	Ascomycota	Saccharomycetes	Saccharomycetales	Saccharomycetaceae	Lachancea	Lachancea kluyveri
OTU_2626
OTU_2628	Ascomycota	Sordariomycetes	Hypocreales	Nectriaceae	Xenoacremonium	Xenoacremonium falcatum
OTU_2629
OTU_263	Ascomycota	Sordariomycetes	Hypocreales	Nectriaceae	Fusarium	Fusarium nematophilum
OTU_2630	Ascomycota	Leotiomycetes	Helotiales	Dermateaceae	Mollisia
OTU_2631
OTU_2635	Ascomycota	Saccharomycetes	Saccharomycetales
OTU_2637	Ascomycota	Eurotiomycetes
OTU_2639	Basidiomycota	Tremellomycetes	Tremellales	Bulleribasidiaceae	Hannaella
OTU_264	Basidiomycota	Agaricomycetes	Thelephorales	Thelephoraceae	Tomentella
OTU_2640	Ascomycota	Orbiliomycetes	Orbiliales
OTU_2641	Ascomycota
OTU_2642	Ascomycota	Sordariomycetes	Xylariales	Xylariaceae	Circinotrichum	Circinotrichum cycadis
OTU_2643	Basidiomycota	Agaricomycetes	Boletales	Boletaceae	Leccinum
OTU_2644	Ascomycota	Sordariomycetes	Hypocreales	Nectriaceae	Xenoacremonium	Xenoacremonium falcatum
OTU_2645	Basidiomycota	Agaricomycetes	Atheliales	Atheliaceae	Piloderma	Piloderma byssinum
OTU_2646	Ascomycota	Eurotiomycetes	Eurotiales	Aspergillaceae	Penicillium
OTU_2647	Ascomycota	Sordariomycetes	Ophiostomatales	Ophiostomataceae	Sporothrix	Sporothrix pallida
OTU_2648
OTU_2649	Ascomycota	Dothideomycetes
OTU_265	Basidiomycota	Agaricomycetes	Agaricomycetes_ord_Incertae_sedis	Agaricomycetes_fam_Incertae_sedis	Xenasmatella
OTU_2650	Ascomycota	Dothideomycetes	Pleosporales	Thyridariaceae	Roussoella	Roussoella chiangraina
OTU_2651
OTU_2652	Basidiomycota	Agaricomycetes	Agaricales
OTU_2653	Ascomycota	Sordariomycetes	Hypocreales	Nectriaceae	Mariannaea	Mariannaea samuelsii
OTU_2656	Ascomycota	Eurotiomycetes	Chaetothyriales
OTU_2657	Basidiomycota	Agaricomycetes	Thelephorales	Thelephoraceae	Tomentella
OTU_2658	Basidiomycota	Agaricomycetes	Thelephorales	Thelephoraceae	Tomentella
OTU_2659	Ascomycota	Saccharomycetes	Saccharomycetales	Trichomonascaceae	Blastobotrys	Blastobotrys chiropterorum
OTU_266	Basidiomycota	Agaricomycetes	Geastrales	Geastraceae	Geastrum	Geastrum lageniforme
OTU_2660	Basidiomycota	Agaricomycetes	Agaricales	Agaricaceae	Melanophyllum	Melanophyllum haematospermum
OTU_2661	Ascomycota	Dothideomycetes	Venturiales	Sympoventuriaceae	Ochroconis
OTU_2662
OTU_2663	Ascomycota	Eurotiomycetes	Phaeomoniellales	Phaeomoniellaceae	Phaeomoniella	Phaeomoniella pinifoliorum
OTU_2664	Ascomycota	Sordariomycetes	Sordariales
OTU_2665
OTU_2666
OTU_2667	Ascomycota	Sordariomycetes	Hypocreales	Nectriaceae	Xenoacremonium	Xenoacremonium falcatum
OTU_2668	Ascomycota	Eurotiomycetes	Eurotiales	Aspergillaceae	Aspergillus	Aspergillus penicillioides
OTU_2669	Basidiomycota	Agaricomycetes	Agaricales	Pluteaceae	Pluteus
OTU_267	Ascomycota	Sordariomycetes	Sordariales	Chaetomiaceae	Chaetomium	Chaetomium pachypodioides
OTU_2670	Basidiomycota	Agaricomycetes	Sebacinales	Sebacinaceae	Sebacina
OTU_2671
OTU_2672	Ascomycota	Archaeorhizomycetes	Archaeorhizomycetales	Archaeorhizomycetaceae	Archaeorhizomyces
OTU_2673	Basidiomycota	Cystobasidiomycetes	Cystobasidiales	Cystobasidiaceae	Cystobasidium	Cystobasidium lysinophilum
OTU_2674	Chytridiomycota	Spizellomycetes	Spizellomycetales
OTU_2675
OTU_2676	Basidiomycota	Agaricomycetes	Auriculariales
OTU_2677	Ascomycota	Sordariomycetes	Xylariales
OTU_2678
OTU_2679	Ascomycota	Orbiliomycetes	Orbiliales
OTU_268	Basidiomycota	Agaricomycetes	Agaricales
OTU_2681	Basidiomycota	Agaricomycetes	Agaricales	Agaricaceae	Agaricus	Agaricus xanthosarcus
OTU_2682	Ascomycota
OTU_2683	Basidiomycota	Microbotryomycetes	Sporidiobolales	Sporidiobolaceae	Rhodotorula	Rhodotorula diobovata
OTU_2684	Basidiomycota	Agaricomycetes	Thelephorales	Thelephoraceae	Tomentella
OTU_2686	Basidiomycota	Agaricomycetes	Agaricales	Lyophyllaceae	Termitomyces
OTU_2687
OTU_2688	Ascomycota	Pezizomycetes	Pezizales	Pyronemataceae
OTU_2689	Ascomycota
OTU_269	Ascomycota	Eurotiomycetes	Eurotiales	Aspergillaceae	Penicillium
OTU_2690
OTU_2691	Ascomycota	Sordariomycetes
OTU_2692	Glomeromycota	Glomeromycetes	Glomerales	Glomeraceae
OTU_2694	Glomeromycota	Glomeromycetes	Glomerales	Claroideoglomeraceae	Claroideoglomus
OTU_2695	Ascomycota	Sordariomycetes	Chaetosphaeriales	Chaetosphaeriaceae	Chaetosphaeria
OTU_2696	Basidiomycota	Agaricomycetes	Thelephorales	Thelephoraceae	Tomentella
OTU_2697	Basidiomycota	Agaricomycetes	Atheliales	Atheliaceae	Tylospora
OTU_2698	Basidiomycota	Agaricomycetes	Agaricales	Entolomataceae	Entoloma
OTU_2699	Basidiomycota	Agaricomycetes	Agaricales	Bolbitiaceae	Conocybe
OTU_27	Basidiomycota	Agaricomycetes	Thelephorales	Thelephoraceae	Tomentella
OTU_270	Ascomycota	Leotiomycetes	Helotiales	Myxotrichaceae	Byssoascus	Byssoascus striatosporus
OTU_2700	Basidiomycota	Agaricomycetes	Agaricales	Inocybaceae	Inocybe
OTU_2701	Ascomycota	Eurotiomycetes	Chaetothyriales	Herpotrichiellaceae	Exophiala
OTU_2702	Basidiomycota	Agaricomycetes	Geastrales	Geastraceae	Geastrum	Geastrum lageniforme
OTU_2703	Ascomycota	Orbiliomycetes	Orbiliales	Orbiliaceae
OTU_2704	Basidiomycota	Agaricomycetes	Agaricales	Bolbitiaceae	Pholiotina	Pholiotina sulcata
OTU_2705	Ascomycota	Sordariomycetes	Myrmecridiales
OTU_2706
OTU_2707
OTU_2708	Basidiomycota	Agaricomycetes	Thelephorales	Thelephoraceae	Tomentella
OTU_2709
OTU_271	Basidiomycota	Microbotryomycetes	Sporidiobolales	Sporidiobolaceae	Rhodosporidiobolus	Rhodosporidiobolus microsporus
OTU_2710	Basidiomycota	Agaricomycetes	Agaricales	Pleurotaceae
OTU_2711	Basidiomycota	Agaricomycetes	Thelephorales	Thelephoraceae	Tomentella
OTU_2712	Basidiomycota	Wallemiomycetes	Wallemiales	Wallemiaceae	Wallemia	Wallemia ichthyophaga
OTU_2713	Ascomycota	Eurotiomycetes	Eurotiales	Aspergillaceae	Penicillium
OTU_2714	Basidiomycota	Agaricomycetes	Agaricales	Inocybaceae	Inocybe
OTU_2715	Basidiomycota	Agaricomycetes	Geastrales	Geastraceae	Geastrum
OTU_2716	Ascomycota	Eurotiomycetes	Chaetothyriales
OTU_2717	Ascomycota	Orbiliomycetes	Orbiliales	Orbiliaceae	Dactylaria	Dactylaria mitrata
OTU_2719	Ascomycota
OTU_272	Ascomycota
OTU_2720	Ascomycota	Sordariomycetes	Hypocreales	Nectriaceae	Cosmospora	Cosmospora arxii
OTU_2721	Glomeromycota	Glomeromycetes	Glomerales	Glomeraceae	Glomus
OTU_2722
OTU_2723	Ascomycota	Eurotiomycetes	Eurotiales	Aspergillaceae	Aspergillus	Aspergillus penicillioides
OTU_2724	Ascomycota	Leotiomycetes	Helotiales	Helotiales_fam_Incertae_sedis	Chalara	Chalara heteroderae
OTU_2725	Chytridiomycota	Rhizophlyctidomycetes	Rhizophlyctidales	Rhizophlyctidaceae	Rhizophlyctis	Rhizophlyctis rosea
OTU_2726	Basidiomycota	Agaricomycetes	Agaricales	Agaricaceae	Leucoagaricus
OTU_2727	Basidiomycota	Agaricomycetes	Agaricales	Agaricaceae	Leucoagaricus	Leucoagaricus brunnescens
OTU_2728	Ascomycota	Sordariomycetes	Hypocreales	Nectriaceae	Cylindrocarpon
OTU_273	Ascomycota	Sordariomycetes	Sordariales	Lasiosphaeriaceae
OTU_2730	Ascomycota	Archaeorhizomycetes	Archaeorhizomycetales	Archaeorhizomycetaceae	Archaeorhizomyces
OTU_2731	Ascomycota	Dothideomycetes	Capnodiales
OTU_2732	Ascomycota	Eurotiomycetes
OTU_2733	Ascomycota	Pezizomycetes	Pezizales	Pyronemataceae
OTU_2734	Basidiomycota	Agaricomycetes	Russulales	Russulaceae	Russula	Russula delica
OTU_2735	Ascomycota	Eurotiomycetes	Eurotiales	Aspergillaceae	Aspergillus	Aspergillus neoniger
OTU_2736	Ascomycota	Leotiomycetes	Helotiales	Helotiales_fam_Incertae_sedis	Chalara
OTU_2738	Basidiomycota	Tremellomycetes
OTU_2739	Basidiomycota	Agaricomycetes	Agaricales
OTU_274	Ascomycota	Eurotiomycetes
OTU_2741	Ascomycota	Leotiomycetes
OTU_2742	Ascomycota	Eurotiomycetes	Chaetothyriales
OTU_2743	Ascomycota	Eurotiomycetes	Chaetothyriales	Herpotrichiellaceae	Exophiala
OTU_2745	Basidiomycota	Agaricomycetes	Agaricales	Pluteaceae	Pluteus	Pluteus stenotrichus
OTU_2746
OTU_2747	Chytridiomycota	Cladochytriomycetes	Cladochytriales	Nowakowskiellaceae	Nowakowskiella
OTU_2748	Basidiomycota	Agaricomycetes	Agaricales	Cortinariaceae	Cortinarius
OTU_275	Basidiomycota	Agaricomycetes	Auriculariales
OTU_2750
OTU_2751	Basidiomycota	Agaricomycetes	Agaricales	Entolomataceae	Entoloma	Entoloma clypeatum
OTU_2752	Mortierellomycota	Mortierellomycetes	Mortierellales	Mortierellaceae	Mortierella
OTU_2753	Ascomycota	Dothideomycetes
OTU_2754
OTU_2755
OTU_2756	Ascomycota	Dothideomycetes	Botryosphaeriales	Botryosphaeriaceae	Sphaeropsis	Sphaeropsis citrigena
OTU_2758	Basidiomycota	Agaricomycetes	Thelephorales	Thelephoraceae	Tomentella
OTU_2759	Glomeromycota
OTU_276	Ascomycota	Dothideomycetes	Pleosporales	Sporormiaceae
OTU_2762	Basidiomycota	Agaricomycetes	Thelephorales	Thelephoraceae	Tomentella
OTU_2763	Mucoromycota	Mucoromycetes	Mucorales	Cunninghamellaceae	Absidia	Absidia caatinguensis
OTU_2764	Ascomycota	Eurotiomycetes
OTU_2765	Basidiomycota	Agaricomycetes	Agaricales	Entolomataceae	Entoloma	Entoloma halophilum
OTU_2766	Ascomycota	Dothideomycetes	Botryosphaeriales
OTU_2767	Basidiomycota	Agaricomycetes	Agaricales	Bolbitiaceae	Conocybe	Conocybe anthracophila
OTU_2768	Ascomycota	Orbiliomycetes	Orbiliales
OTU_2769	Ascomycota	Dothideomycetes	Pleosporales	Cucurbitariaceae	Pyrenochaeta
OTU_277	Chytridiomycota	Rhizophlyctidomycetes	Rhizophlyctidales	Rhizophlyctidaceae	Rhizophlyctis	Rhizophlyctis rosea
OTU_2771	Basidiomycota	Agaricomycetes	Agaricales	Inocybaceae	Inocybe
OTU_2773	Basidiomycota	Agaricomycetes	Thelephorales	Thelephoraceae	Tomentella
OTU_2774	Basidiomycota	Agaricomycetes	Agaricales	Clavariaceae	Clavaria	Clavaria californica
OTU_2775	Ascomycota	Leotiomycetes	Helotiales
OTU_2776	Ascomycota	Dothideomycetes	Venturiales	Sympoventuriaceae	Scolecobasidium	Scolecobasidium terreum
OTU_2777	Ascomycota	Dothideomycetes	Pleosporales
OTU_2779	Basidiomycota	Agaricomycetes	Thelephorales	Thelephoraceae	Tomentella
OTU_278	Ascomycota	Dothideomycetes	Pleosporales
OTU_2780	Chytridiomycota	Rhizophlyctidomycetes	Rhizophlyctidales	Rhizophlyctidaceae	Rhizophlyctis	Rhizophlyctis rosea
OTU_2781	Ascomycota	Sordariomycetes	Hypocreales	Nectriaceae	Xenoacremonium	Xenoacremonium falcatum
OTU_2782	Ascomycota	Sordariomycetes	Sordariales
OTU_2783	Ascomycota	Geoglossomycetes	Geoglossales	Geoglossaceae	Geoglossum	Geoglossum difforme
OTU_2784	Ascomycota	Leotiomycetes	Helotiales	Vibrisseaceae	Phialocephala	Phialocephala fluminis
OTU_2785	Rozellomycota
OTU_2786	Ascomycota	Sordariomycetes	Xylariales	Xylariaceae	Annulohypoxylon
OTU_2787	Ascomycota	Dothideomycetes	Pleosporales	Thyridariaceae	Thyridaria	Thyridaria acaciae
OTU_2788	Ascomycota	Archaeorhizomycetes
OTU_2789	Basidiomycota	Agaricomycetes	Sebacinales
OTU_279	Ascomycota	Pezizomycetes
OTU_2790	Ascomycota	Sordariomycetes	Hypocreales	Hypocreaceae
OTU_2792	Ascomycota	Dothideomycetes	Dothideomycetes_ord_Incertae_sedis	Dothideomycetes_fam_Incertae_sedis	Heliocephala	Heliocephala natarajanii
OTU_2793
OTU_2794
OTU_2795	Ascomycota	Dothideomycetes	Pleosporales	Tetraplosphaeriaceae	Polyplosphaeria	Polyplosphaeria nabanheensis
OTU_2796	Chytridiomycota	Lobulomycetes	Lobulomycetales
OTU_2797	Chytridiomycota	Rhizophydiomycetes	Rhizophydiales	Rhizophydiaceae	Rhizophydium
OTU_2798	Ascomycota	Leotiomycetes	Helotiales	Myxotrichaceae	Oidiodendron
OTU_2799
OTU_28
OTU_280	Ascomycota	Eurotiomycetes	Chaetothyriales
OTU_2800
OTU_2801	Ascomycota	Sordariomycetes	Hypocreales	Nectriaceae	Xenoacremonium	Xenoacremonium falcatum
OTU_2802	Rozellomycota
OTU_2804
OTU_2805	Basidiomycota	Agaricomycetes	Agaricales	Lyophyllaceae	Calocybe	Calocybe indica
OTU_2806	Basidiomycota	Agaricomycetes	Agaricales	Cortinariaceae	Cortinarius	Cortinarius saturatus
OTU_2807	Ascomycota	Sordariomycetes	Hypocreales	Ophiocordycipitaceae	Tolypocladium
OTU_2808	Ascomycota
OTU_2809	Basidiomycota	Agaricomycetes	Thelephorales	Thelephoraceae	Tomentella
OTU_281	Basidiomycota	Agaricomycetes	Agaricales
OTU_2810	Ascomycota	Leotiomycetes	Helotiales
OTU_2811	Ascomycota	Orbiliomycetes	Orbiliales	Orbiliaceae	Dactylaria
OTU_2812	Ascomycota	Eurotiomycetes	Chaetothyriales	Herpotrichiellaceae
OTU_2813	Ascomycota	Leotiomycetes	Helotiales	Leotiaceae	Alatospora	Alatospora acuminata
OTU_2814	Basidiomycota	Agaricomycetes	Agaricales	Cortinariaceae	Cortinarius	Cortinarius saturatus
OTU_2815	Ascomycota	Geoglossomycetes	Geoglossales	Geoglossaceae	Geoglossum	Geoglossum cookeanum
OTU_2816
OTU_2817	Ascomycota	Sordariomycetes
OTU_2818	Mucoromycota	Mucoromycetes	Mucorales	Cunninghamellaceae	Absidia
OTU_2819	Basidiobolomycota	Basidiobolomycetes	Basidiobolales
OTU_282	Ascomycota	Pezizomycetes
OTU_2820	Basidiomycota	Agaricomycetes	Boletales	Boletaceae	Leccinum
OTU_2822	Ascomycota	Sordariomycetes	Microascales
OTU_2823	Ascomycota	Eurotiomycetes	Onygenales	Onygenales_fam_Incertae_sedis	Chrysosporium	Chrysosporium minutisporosum
OTU_2825	Ascomycota
OTU_2826	Basidiomycota	Agaricomycetes	Agaricales	Tricholomataceae	Pseudobaeospora
OTU_2827	Ascomycota	Dothideomycetes	Pleosporales
OTU_283	Ascomycota	Eurotiomycetes	Eurotiales	Aspergillaceae	Penicillium
OTU_2831	Mortierellomycota	Mortierellomycetes	Mortierellales
OTU_2832	Basidiomycota	Cystobasidiomycetes	Cystobasidiomycetes_ord_Incertae_sedis	Symmetrosporaceae	Symmetrospora	Symmetrospora marina
OTU_2833	Ascomycota	Eurotiomycetes	Chaetothyriales	Herpotrichiellaceae	Minimelanolocus	Minimelanolocus curvatus
OTU_2834	Ascomycota	Sordariomycetes	Ophiostomatales	Ophiostomataceae	Sporothrix	Sporothrix pallida
OTU_2835	Ascomycota	Sordariomycetes	Magnaporthales	Magnaporthaceae	Magnaporthe	Magnaporthe oryzae
OTU_2836	Ascomycota	Dothideomycetes	Pleosporales
OTU_2837	Basidiomycota	Agaricomycetes	Cantharellales	Clavulinaceae	Clavulina
OTU_2838
OTU_2839	Chytridiomycota
OTU_284	Basidiomycota	Agaricomycetes	Agaricales	Agaricaceae	Agaricus	Agaricus xanthosarcus
OTU_2840	Glomeromycota
OTU_2841	Ascomycota	Eurotiomycetes	Chaetothyriales
OTU_2842
OTU_2843	Basidiomycota	Agaricomycetes	Agaricales	Stephanosporaceae	Lindtneria
OTU_2844	Ascomycota	Sordariomycetes	Hypocreales	Stachybotryaceae	Myrothecium
OTU_2845	Ascomycota	Sordariomycetes	Ophiostomatales	Ophiostomataceae	Sporothrix	Sporothrix pallida
OTU_2846
OTU_2847	Ascomycota	Saccharomycetes	Saccharomycetales	Lipomycetaceae	Lipomyces	Lipomyces starkeyi
OTU_2848	Basidiomycota	Tremellomycetes	Filobasidiales	Piskurozymaceae	Solicoccozyma	Solicoccozyma terrea
OTU_2849
OTU_285	Ascomycota	Dothideomycetes	Pleosporales	Cucurbitariaceae	Pyrenochaeta
OTU_2850
OTU_2851	Basidiomycota	Wallemiomycetes	Wallemiales	Wallemiaceae	Wallemia	Wallemia sebi
OTU_2853	Basidiomycota	Agaricomycetes	Agaricales	Entolomataceae	Entoloma
OTU_2854
OTU_2855
OTU_2856	Basidiomycota	Agaricomycetes	Sebacinales
OTU_2857	Ascomycota	Dothideomycetes	Pleosporales	Phaeosphaeriaceae	Setophoma	Setophoma terrestris
OTU_2858	Basidiomycota	Agaricomycetes	Thelephorales	Thelephoraceae	Tomentella
OTU_2859	Basidiomycota	Agaricomycetes	Russulales	Russulaceae	Russula	Russula delica
OTU_286	Basidiomycota	Agaricomycetes	Agaricales	Bolbitiaceae	Conocybe	Conocybe monikae
OTU_2861	Ascomycota	Sordariomycetes	Xylariales	Xylariaceae	Xylaria
OTU_2862	Basidiomycota	Agaricomycetes	Sebacinales
OTU_2864	Ascomycota	Dothideomycetes	Pleosporales
OTU_2865	Ascomycota	Sordariomycetes	Sordariales	Lasiosphaeriaceae
OTU_2866	Ascomycota	Dothideomycetes	Pleosporales	Teichosporaceae	Magnibotryascoma	Magnibotryascoma mali
OTU_2867	Rozellomycota	Rozellomycotina_cls_Incertae_sedis	GS08
OTU_2868	Chytridiomycota	Rhizophydiomycetes	Rhizophydiales
OTU_2869	Rozellomycota	Rozellomycotina_cls_Incertae_sedis	GS10
OTU_287	Ascomycota	Eurotiomycetes	Chaetothyriales
OTU_2870	Ascomycota	Dothideomycetes	Capnodiales	Mycosphaerellaceae	Pseudocercospora	Pseudocercospora dovyalidis
OTU_2871	Basidiomycota	Agaricomycetes	Agaricales	Clavariaceae	Clavaria	Clavaria falcata
OTU_2872	Mortierellomycota	Mortierellomycetes	Mortierellales
OTU_2873	Ascomycota	Dothideomycetes	Capnodiales	Cladosporiaceae	Cladosporium
OTU_2874	Basidiomycota	Agaricomycetes	Agaricales	Strophariaceae	Tubaria	Tubaria minutalis
OTU_2875
OTU_2876	Ascomycota	Dothideomycetes	Pleosporales	Torulaceae	Torula	Torula acaciae
OTU_2877	Ascomycota	Leotiomycetes	Helotiales
OTU_2878	Chytridiomycota	Lobulomycetes	Lobulomycetales
OTU_2879
OTU_288	Ascomycota	Leotiomycetes	Helotiales
OTU_2880	Ascomycota	Sordariomycetes	Sordariales	Lasiosphaeriaceae
OTU_2881	Ascomycota	Sordariomycetes	Hypocreales	Bionectriaceae	Clonostachys	Clonostachys rosea
OTU_2882	Kickxellomycota	Kickxellomycetes	Kickxellales	Kickxellaceae	Ramicandelaber	Ramicandelaber taiwanensis
OTU_2885
OTU_2886	Basidiomycota	Agaricomycetes	Thelephorales	Thelephoraceae	Tomentella
OTU_2889	Ascomycota	Orbiliomycetes	Orbiliales	Orbiliaceae
OTU_289	Mucoromycota	Umbelopsidomycetes	Umbelopsidales	Umbelopsidaceae	Umbelopsis
OTU_2890
OTU_2893
OTU_2894	Basidiomycota	Agaricomycetes	Agaricales	Clavariaceae	Clavaria	Clavaria fumosa
OTU_2895	Ascomycota	Pezizomycetes	Pezizales	Pyronemataceae
OTU_2896
OTU_2897	Ascomycota
OTU_2899	Glomeromycota	Glomeromycetes	Glomerales	Glomeraceae
OTU_29	Ascomycota
OTU_290	Basidiomycota	Agaricomycetes	Agaricales	Tricholomataceae	Paralepista	Paralepista flaccida
OTU_2900	Mucoromycota	Mucoromycetes	Mucorales	Cunninghamellaceae	Absidia
OTU_2901	Basidiomycota	Agaricomycetes	Agaricales	Agaricaceae	Agaricus
OTU_2902	Ascomycota	Dothideomycetes	Pleosporales	Testudinaceae	Lepidosphaeria	Lepidosphaeria nicotiae
OTU_2903	Ascomycota	Orbiliomycetes	Orbiliales	Orbiliaceae	Orbilia	Orbilia sarraziniana
OTU_2904
OTU_2905	Chytridiomycota
OTU_2906	Basidiomycota	Agaricomycetes	Thelephorales	Thelephoraceae	Tomentella
OTU_2909	Ascomycota
OTU_291	Ascomycota	Dothideomycetes	Pleosporales	Pleosporales_fam_Incertae_sedis	Pteridiospora
OTU_2910	Basidiomycota	Agaricomycetes	Agaricales	Cortinariaceae	Cortinarius	Cortinarius saturatus
OTU_2911	Ascomycota	Sordariomycetes	Chaetosphaeriales	Chaetosphaeriaceae	Chaetosphaeria
OTU_2912	Basidiomycota	Agaricomycetes	Sebacinales	Sebacinaceae	Sebacina
OTU_2913	Basidiomycota	Agaricomycetes	Thelephorales	Thelephoraceae	Tomentella
OTU_2914	Ascomycota
OTU_2915	Basidiomycota	Tremellomycetes	Tremellales	Bulleribasidiaceae
OTU_2916	Ascomycota	Sordariomycetes	Hypocreales	Clavicipitaceae	Claviceps	Claviceps pusilla
OTU_2917
OTU_2918	Basidiomycota	Agaricomycetes	Agaricales	Agaricaceae	Leucoagaricus
OTU_292	Ascomycota	Dothideomycetes	Pleosporales
OTU_2921
OTU_2922	Ascomycota	Leotiomycetes	Helotiales	Hyaloscyphaceae
OTU_2923	Ascomycota	Leotiomycetes	Helotiales	Myxotrichaceae	Oidiodendron
OTU_2924	Ascomycota	Sordariomycetes	Hypocreales
OTU_2925	Ascomycota	Eurotiomycetes	Chaetothyriales	Herpotrichiellaceae	Capronia	Capronia semi-immersa
OTU_2926
OTU_2927	Basidiomycota	Agaricomycetes	Thelephorales	Thelephoraceae	Tomentella
OTU_2928	Chytridiomycota	Chytridiomycetes
OTU_2929	Ascomycota	Dothideomycetes	Venturiales	Venturiaceae
OTU_293
OTU_2930	Glomeromycota
OTU_2931	Ascomycota	Archaeorhizomycetes	Archaeorhizomycetales	Archaeorhizomycetaceae	Archaeorhizomyces
OTU_2932	Ascomycota	Sordariomycetes	Magnaporthales	Magnaporthaceae	Pseudophialophora	Pseudophialophora magnispora
OTU_2933	Ascomycota	Pezizomycetes	Pezizales	Pyronemataceae
OTU_2934	Basidiomycota	Agaricomycetes	Thelephorales	Thelephoraceae	Tomentella
OTU_2935	Basidiomycota	Agaricomycetes	Agaricales	Cortinariaceae	Cortinarius
OTU_2936
OTU_2938	Rozellomycota	Rozellomycotina_cls_Incertae_sedis	GS08
OTU_2939	Basidiomycota	Agaricomycetes	Agaricales	Pleurotaceae
OTU_294
OTU_2940	Rozellomycota	Rozellomycotina_cls_Incertae_sedis	GS05
OTU_2943	Basidiomycota	Agaricomycetes	Agaricales	Lyophyllaceae	Calocybe	Calocybe indica
OTU_2944	Basidiomycota	Agaricomycetes	Agaricales	Pluteaceae	Pluteus	Pluteus pantherinus
OTU_2948	Ascomycota	Sordariomycetes	Hypocreales	Clavicipitaceae	Corallocytostroma	Corallocytostroma ornithocopreoides
OTU_2949	Ascomycota	Dothideomycetes	Pleosporales	Pleosporaceae	Curvularia	Curvularia trifolii
OTU_295
OTU_2950	Ascomycota	Geoglossomycetes	Geoglossales	Geoglossaceae	Geoglossum	Geoglossum variabilisporum
OTU_2951	Ascomycota	Archaeorhizomycetes	Archaeorhizomycetales	Archaeorhizomycetaceae	Archaeorhizomyces
OTU_2952	Mucoromycota	Mucoromycetes	Mucorales	Cunninghamellaceae	Absidia
OTU_2954	Basidiomycota	Agaricomycetes	Agaricales	Lyophyllaceae	Calocybe	Calocybe indica
OTU_2955	Ascomycota	Dothideomycetes	Pleosporales	Massarinaceae	Semifissispora	Semifissispora natalis
OTU_2956	Ascomycota	Dothideomycetes	Tubeufiales	Wiesneriomycetaceae	Wiesneriomyces	Wiesneriomyces laurinus
OTU_2957	Ascomycota	Eurotiomycetes	Eurotiales	Aspergillaceae	Aspergillus	Aspergillus penicillioides
OTU_2958
OTU_2959
OTU_296	Basidiomycota	Agaricomycetes	Agaricales	Clavariaceae	Clavaria	Clavaria fragilis
OTU_2962	Ascomycota	Sordariomycetes	Sordariales	Sordariales_fam_Incertae_sedis	Staphylotrichum	Staphylotrichum boninense
OTU_2963
OTU_2964	Ascomycota	Eurotiomycetes	Chaetothyriales	Herpotrichiellaceae	Exophiala	Exophiala aquamarina
OTU_2966	Aphelidiomycota	Aphelidiomycetes	GS16
OTU_2967	Ascomycota	Dothideomycetes	Venturiales	Sympoventuriaceae	Ochroconis	Ochroconis mirabilis
OTU_2968	Ascomycota	Leotiomycetes	Helotiales	Helotiaceae	Mycosymbioces
OTU_2969	Ascomycota
[truncated: 3,153 more rows]
